# Supplementary material for: (R)-Methyl {[(2-carb­oxy­bicyclo­[2.2.2]octan-1-yl)­ammonio]­methyl}­phos­phon­ate dichloro­methane 0.25-solvate
Source: Acta Crystallogr Sect E Struct Rep Online. 2011 Jul 30;67(Pt 8):o2152–3. doi: 10.1107/S1600536811029503 (PMC3213590; doi:10.1107/S1600536811029503)
Supplement: Supplementary file 1 [file e-67-o2152-sup1.cif]

##############################################################################
#                                                                            #
# This CIF contains the data in a paper accepted for publication in          #
# Acta Crystallographica Section E. It conforms to the requirements of       #
# Notes for Authors for Acta Crystallographica Section E, and has been       #
# peer reviewed under the auspices of the IUCr Commission on Journals.       #
#                                                                            #
# Full details of the Crystallographic Information File format               #
# are given in the paper "The Crystallographic Information File (CIF):       #
# a New Standard Archive File for Crystallography" by S. R. Hall, F. H.      #
# Allen and I. D. Brown [Acta Cryst. (1991), A47, 655-685].                  #
#                                                                            #
# The current version of the core CIF dictionary is obtainable from          #
# ftp://ftp.iucr.org/pub/cif_core.dic.                                       #
#                                                                            #
# Software is freely available for graphical display of the structure(s)     #
# in this CIF. For information consult the CIF software page                 #
# http://www.iucr.org/resources/cif/software.                                #
#                                                                            #
# This file may be used for bona fide research purposes within the           #
# scientific community so long as proper attribution is given to the journal # 
# article from which it was obtained.                                        #
#                                                                            #
##############################################################################
data_I
_audit_creation_method     SHELXL-97
_chemical_name_systematic
;
(<i>R</i>)-Methyl
{[(2-carboxybicyclo[2.2.2]octan-1-yl)ammonio]methyl}phosphonate
dichloromethane 0.25-solvate
;
_chemical_name_common     ?
_chemical_formula_moiety     'C11 H20 N O5 P, 0.25(C H2 Cl2)'
_chemical_formula_sum     'C11.25 H20.5 Cl0.5 N1 O5 P1'
_chemical_formula_iupac     'C11 H20 N O5 P, 0.25C H2 Cl2'
_chemical_formula_weight     298.48
_chemical_melting_point     ?
_symmetry_cell_setting     orthorhombic
_symmetry_space_group_name_H-M     'P 21 21 21'
_symmetry_space_group_name_Hall     'P 2ac 2ab'
loop_
    _symmetry_equiv_pos_as_xyz
    'x, y, z'
    '-x+1/2, -y, z+1/2'
    'x+1/2, -y+1/2, -z'
    '-x, y+1/2, -z+1/2'
_cell_length_a     9.3520(2)
_cell_length_b     12.7553(3)
_cell_length_c     24.1148(8)
_cell_angle_alpha     90.00
_cell_angle_beta     90.00
_cell_angle_gamma     90.00
_cell_volume     2876.60(13)
_cell_formula_units_Z     8
_cell_measurement_reflns_used     5494
_cell_measurement_theta_min     3.4622
_cell_measurement_theta_max     62.5517
_cell_measurement_temperature     290(2)
_exptl_crystal_description     prism
_exptl_crystal_colour     colorless
_exptl_crystal_size_max     0.32
_exptl_crystal_size_mid     0.24
_exptl_crystal_size_min     0.20
_exptl_crystal_density_diffrn     1.378
_exptl_crystal_density_meas     ?
_exptl_crystal_density_method     'not measured'
_exptl_crystal_F_000     1268
_exptl_absorpt_coefficient_mu     2.703
_exptl_absorpt_correction_type     multi-scan
_exptl_absorpt_process_details
;
(<i>CrysAlis PRO</i>; Agilent, 2010)
;
_exptl_absorpt_correction_T_min     0.151
_exptl_absorpt_correction_T_max     0.582
_diffrn_ambient_temperature     290
_diffrn_radiation_type     'Cu K\a'
_diffrn_radiation_wavelength     1.5418
_diffrn_radiation_source     'SuperNova (Cu) X-ray Source'
_diffrn_radiation_monochromator     'mirror'
_diffrn_measurement_device_type
                  'Agilent SuperNova Dual diffractometer with an Atlas detector'
_diffrn_measurement_method     '\w scans'
_diffrn_detector_area_resol_mean     10.3974
_diffrn_reflns_number     11759
_diffrn_reflns_av_R_equivalents     0.0879
_diffrn_reflns_av_sigmaI/netI     0.0779
_diffrn_reflns_theta_min     3.67
_diffrn_reflns_theta_max     62.64
_diffrn_reflns_theta_full     62.64
_diffrn_measured_fraction_theta_max     0.994
_diffrn_measured_fraction_theta_full     0.994
_diffrn_reflns_limit_h_min     -10
_diffrn_reflns_limit_h_max     10
_diffrn_reflns_limit_k_min     -14
_diffrn_reflns_limit_k_max     14
_diffrn_reflns_limit_l_min     -27
_diffrn_reflns_limit_l_max     26
_refine_special_details
;
Refinement of <i>F</i>^2^ against ALL reflections. The weighted <i>R</i>-factor
<i>wR</i> and goodness of fit <i>S</i> are based on <i>F</i>^2^, conventional
<i>R</i>-factors <i>R</i> are based on <i>F</i>, with <i>F</i> set to zero for
negative <i>F</i>^2^. The threshold expression of <i>F</i>^2^ >
\s(<i>F</i>^2^) is used only for calculating <i>R</i>-factors(gt) <i>etc</i>.
and is not relevant to the choice of reflections for refinement.
<i>R</i>-factors based on <i>F</i>^2^ are statistically about twice as large
as those based on <i>F</i>, and <i>R</i>- factors based on ALL data will be
even larger.
;
_reflns_number_total     4532
_reflns_number_gt     3305
_reflns_threshold_expression     I>2sigma(I)
_refine_ls_structure_factor_coef     Fsqd
_refine_ls_matrix_type     full
_refine_ls_R_factor_all     0.0998
_refine_ls_R_factor_gt     0.0704
_refine_ls_wR_factor_gt     0.1810
_refine_ls_wR_factor_ref     0.2046
_refine_ls_goodness_of_fit_ref     1.024
_refine_ls_restrained_S_all     1.024
_refine_ls_number_reflns     4532
_refine_ls_number_parameters     356
_refine_ls_number_restraints     0
_refine_ls_hydrogen_treatment     constr
_refine_ls_weighting_scheme     calc
_refine_ls_weighting_details
         'calc w=1/[\s^2^(Fo^2^)+(0.1029P)^2^+1.5603P] where P=(Fo^2^+2Fc^2^)/3'
_atom_sites_solution_hydrogens     geom
_atom_sites_solution_primary     direct
_atom_sites_solution_secondary     difmap
_refine_ls_shift/su_max     0.000
_refine_ls_shift/su_mean     0.000
_refine_diff_density_max     0.356
_refine_diff_density_min     -0.335
_refine_ls_extinction_method     none
_refine_ls_abs_structure_details     'Flack (1983), 1914 Friedel paris'
_refine_ls_abs_structure_Flack     0.04(4)
loop_
    _atom_type_symbol
    _atom_type_description
    _atom_type_scat_dispersion_real
    _atom_type_scat_dispersion_imag
    _atom_type_scat_source
    'C' 'C' 0.0181 0.0091
                         'International Tables Vol C Tables 4.2.6.8 and 6.1.1.4'
    'H' 'H' 0.0000 0.0000
                         'International Tables Vol C Tables 4.2.6.8 and 6.1.1.4'
    'N' 'N' 0.0311 0.0180
                         'International Tables Vol C Tables 4.2.6.8 and 6.1.1.4'
    'O' 'O' 0.0492 0.0322
                         'International Tables Vol C Tables 4.2.6.8 and 6.1.1.4'
    'P' 'P' 0.2955 0.4335
                         'International Tables Vol C Tables 4.2.6.8 and 6.1.1.4'
    'Cl' 'Cl' 0.3639 0.7018
                         'International Tables Vol C Tables 4.2.6.8 and 6.1.1.4'
_computing_data_collection
;
<i>CrysAlis PRO</i> (Agilent, 2010)
;
_computing_cell_refinement
;
<i>CrysAlis PRO</i> (Agilent, 2010)
;
_computing_data_reduction
;
<i>CrysAlis PRO</i> (Agilent, 2010)
;
_computing_structure_solution     'SHELXS97 (Sheldrick, 2008)'
_computing_structure_refinement     'SHELXL97 (Sheldrick, 2008)'
_computing_molecular_graphics     'ORTEP-3 for Windows (Farrugia, 1997)'
_computing_publication_material
;
WinGX (Farrugia, 1999) and <i>Mercury</i> (Macrae <i>et al.</i>,
2008)
;
loop_
    _atom_site_type_symbol
    _atom_site_label
    _atom_site_fract_x
    _atom_site_fract_y
    _atom_site_fract_z
    _atom_site_U_iso_or_equiv
    _atom_site_adp_type
    _atom_site_calc_flag
    _atom_site_refinement_flags
    _atom_site_occupancy
    _atom_site_symmetry_multiplicity
    _atom_site_disorder_assembly
    _atom_site_disorder_group
    C C1 -0.1337(7) 0.3754(5) 0.3764(3) 0.0544(16) Uani d . 1 1 . .
    H H1 -0.2314 0.3609 0.3639 0.065 Uiso calc R 1 1 . .
    C C2 -0.1299(10) 0.3581(7) 0.4400(3) 0.088(3) Uani d . 1 1 . .
    H H2A -0.1011 0.4225 0.4582 0.106 Uiso calc R 1 1 . .
    H H2B -0.2247 0.3397 0.4531 0.106 Uiso calc R 1 1 . .
    C C3 -0.0267(9) 0.2721(6) 0.4544(3) 0.078(2) Uani d . 1 1 . .
    H H3 -0.0215 0.2620 0.4946 0.094 Uiso calc R 1 1 . .
    C C4 0.1183(8) 0.3043(10) 0.4311(4) 0.104(3) Uani d . 1 1 . .
    H H4A 0.1903 0.2549 0.4436 0.124 Uiso calc R 1 1 . .
    H H4B 0.1435 0.3729 0.4455 0.124 Uiso calc R 1 1 . .
    C C5 0.1193(6) 0.3083(5) 0.3675(3) 0.0546(15) Uani d . 1 1 . .
    H H5A 0.1567 0.3751 0.3549 0.066 Uiso calc R 1 1 . .
    H H5B 0.1791 0.2528 0.3528 0.066 Uiso calc R 1 1 . .
    C C6 -0.0345(6) 0.2944(4) 0.3481(2) 0.0427(12) Uani d . 1 1 . .
    C C7 -0.0851(7) 0.1847(5) 0.3641(3) 0.0623(18) Uani d . 1 1 . .
    H H7A -0.1841 0.1754 0.3531 0.075 Uiso calc R 1 1 . .
    H H7B -0.0279 0.1324 0.3451 0.075 Uiso calc R 1 1 . .
    C C8 -0.0712(12) 0.1713(6) 0.4255(4) 0.102(3) Uani d . 1 1 . .
    H H8A -0.0008 0.1173 0.4331 0.123 Uiso calc R 1 1 . .
    H H8B -0.1620 0.1480 0.4405 0.123 Uiso calc R 1 1 . .
    C C9 -0.0977(7) 0.4880(5) 0.3593(3) 0.0566(16) Uani d . 1 1 . .
    C C10 0.0450(6) 0.2480(5) 0.2480(2) 0.0478(14) Uani d . 1 1 . .
    H H10A 0.0197 0.1743 0.2499 0.057 Uiso calc R 1 1 . .
    H H10B 0.1438 0.2551 0.2596 0.057 Uiso calc R 1 1 . .
    C C11 0.2109(7) 0.4460(6) 0.1910(4) 0.093(3) Uani d . 1 1 . .
    H H11A 0.2119 0.5114 0.2107 0.139 Uiso calc R 1 1 . .
    H H11B 0.2574 0.4546 0.1558 0.139 Uiso calc R 1 1 . .
    H H11C 0.2604 0.3938 0.2123 0.139 Uiso calc R 1 1 . .
    C C12 -0.098(2) 0.3952(18) 0.5960(10) 0.134(9) Uani d P 0.50 1 . .
    H H12A -0.0840 0.3587 0.6309 0.161 Uiso calc PR 0.50 1 . .
    H H12B -0.1257 0.3432 0.5688 0.161 Uiso calc PR 0.50 1 . .
    C C21 0.5079(6) 0.5691(5) 0.4133(3) 0.0538(16) Uani d . 1 1 . .
    H H21 0.5952 0.5949 0.3954 0.065 Uiso calc R 1 1 . .
    C C22 0.5372(7) 0.5643(7) 0.4775(3) 0.072(2) Uani d . 1 1 . .
    H H22A 0.5465 0.4918 0.4891 0.086 Uiso calc R 1 1 . .
    H H22B 0.6261 0.6001 0.4859 0.086 Uiso calc R 1 1 . .
    C C23 0.4134(8) 0.6165(6) 0.5092(3) 0.0646(18) Uani d . 1 1 . .
    H H23 0.4219 0.6029 0.5490 0.078 Uiso calc R 1 1 . .
    C C24 0.2722(7) 0.5731(6) 0.4870(3) 0.0608(17) Uani d . 1 1 . .
    H H24A 0.2734 0.4971 0.4888 0.073 Uiso calc R 1 1 . .
    H H24B 0.1937 0.5981 0.5097 0.073 Uiso calc R 1 1 . .
    C C25 0.2507(6) 0.6079(5) 0.4276(3) 0.0523(16) Uani d . 1 1 . .
    H H25A 0.1764 0.6608 0.4260 0.063 Uiso calc R 1 1 . .
    H H25B 0.2205 0.5487 0.4052 0.063 Uiso calc R 1 1 . .
    C C26 0.3902(5) 0.6526(4) 0.4044(2) 0.0422(13) Uani d . 1 1 . .
    C C27 0.4266(8) 0.7527(5) 0.4352(3) 0.0643(18) Uani d . 1 1 . .
    H H27A 0.3602 0.8078 0.4249 0.077 Uiso calc R 1 1 . .
    H H27B 0.5224 0.7754 0.4255 0.077 Uiso calc R 1 1 . .
    C C28 0.4176(10) 0.7321(6) 0.4980(3) 0.082(2) Uani d . 1 1 . .
    H H28A 0.4999 0.7628 0.5163 0.098 Uiso calc R 1 1 . .
    H H28B 0.3322 0.7649 0.5128 0.098 Uiso calc R 1 1 . .
    C C29 0.4765(7) 0.4605(5) 0.3898(3) 0.0581(16) Uani d . 1 1 . .
    C C30 0.4830(6) 0.7393(5) 0.3151(2) 0.0523(15) Uani d . 1 1 . .
    H H30A 0.5762 0.7141 0.3268 0.063 Uiso calc R 1 1 . .
    H H30B 0.4748 0.8120 0.3265 0.063 Uiso calc R 1 1 . .
    C C31 0.6373(13) 0.5596(10) 0.2371(8) 0.196(8) Uani d . 1 1 . .
    H H31A 0.6546 0.5112 0.2073 0.293 Uiso calc R 1 1 . .
    H H31B 0.6415 0.5231 0.2719 0.293 Uiso calc R 1 1 . .
    H H31C 0.7087 0.6136 0.2365 0.293 Uiso calc R 1 1 . .
    N N1 -0.0493(5) 0.3092(4) 0.28655(19) 0.0476(11) Uani d . 1 1 . .
    H H1A -0.1406 0.2946 0.2775 0.057 Uiso calc R 1 1 . .
    H H1B -0.0353 0.3777 0.2793 0.057 Uiso calc R 1 1 . .
    N N21 0.3695(4) 0.6765(4) 0.3434(2) 0.0475(12) Uani d . 1 1 . .
    H H21A 0.3609 0.6151 0.3253 0.057 Uiso calc R 1 1 . .
    H H21B 0.2860 0.7108 0.3396 0.057 Uiso calc R 1 1 . .
    O O1 -0.0342(6) 0.5114(3) 0.3167(2) 0.0776(15) Uani d . 1 1 . .
    O O2 -0.1409(5) 0.5589(3) 0.3936(2) 0.0646(13) Uani d . 1 1 . .
    H H2 -0.1349 0.6168 0.3790 0.097 Uiso calc R 1 1 . .
    O O3 0.0658(5) 0.4134(3) 0.1823(2) 0.0641(13) Uani d . 1 1 . .
    O O4 0.1387(5) 0.2392(3) 0.14410(18) 0.0602(12) Uani d . 1 1 . .
    O O5 -0.1266(4) 0.2891(4) 0.16076(19) 0.0639(12) Uani d . 1 1 . .
    O O21 0.4858(7) 0.3804(4) 0.4138(3) 0.100(2) Uani d . 1 1 . .
    O O22 0.4354(6) 0.4666(4) 0.3379(2) 0.0729(14) Uani d . 1 1 . .
    H H22 0.4600 0.4135 0.3213 0.109 Uiso calc R 1 1 . .
    O O23 0.4943(7) 0.6072(5) 0.2303(2) 0.107(2) Uani d . 1 1 . .
    O O24 0.3242(5) 0.7561(7) 0.2252(2) 0.128(3) Uani d . 1 1 . .
    O O25 0.5913(4) 0.7934(4) 0.21767(19) 0.0665(13) Uani d . 1 1 . .
    P P1 0.02660(16) 0.29346(12) 0.17764(7) 0.0495(4) Uani d . 1 1 . .
    P P21 0.47115(16) 0.73176(16) 0.24091(7) 0.0615(5) Uani d . 1 1 . .
    Cl Cl1 -0.2400(7) 0.4823(5) 0.6043(3) 0.139(2) Uani d P 0.50 1 . .
    Cl Cl2 0.0552(7) 0.4434(7) 0.5772(3) 0.159(3) Uani d P 0.50 1 . .
loop_
    _atom_site_aniso_label
    _atom_site_aniso_U_11
    _atom_site_aniso_U_22
    _atom_site_aniso_U_33
    _atom_site_aniso_U_12
    _atom_site_aniso_U_13
    _atom_site_aniso_U_23
    C1 0.049(4) 0.055(4) 0.059(4) 0.001(3) 0.004(3) 0.002(3)
    C2 0.110(7) 0.090(6) 0.065(6) 0.019(5) 0.022(5) 0.010(4)
    C3 0.097(6) 0.087(5) 0.050(4) -0.016(5) -0.004(4) 0.016(4)
    C4 0.062(5) 0.172(10) 0.077(6) -0.024(6) -0.017(4) 0.001(6)
    C5 0.044(3) 0.062(4) 0.058(4) -0.004(3) -0.012(3) -0.005(3)
    C6 0.042(3) 0.042(3) 0.044(3) 0.002(3) -0.004(2) -0.004(2)
    C7 0.058(4) 0.046(3) 0.083(5) -0.014(3) -0.006(3) 0.007(3)
    C8 0.164(9) 0.064(5) 0.080(6) -0.025(6) 0.006(6) 0.021(4)
    C9 0.058(4) 0.052(4) 0.059(4) 0.002(3) 0.008(3) 0.002(3)
    C10 0.038(3) 0.055(3) 0.051(4) 0.006(3) -0.001(2) -0.007(3)
    C11 0.044(4) 0.065(4) 0.170(9) -0.025(4) -0.034(5) 0.014(5)
    C12 0.131(18) 0.131(18) 0.14(2) -0.060(16) 0.064(15) -0.039(15)
    C21 0.030(3) 0.076(4) 0.055(4) 0.013(3) -0.004(3) 0.005(3)
    C22 0.047(4) 0.106(6) 0.063(5) 0.012(4) -0.007(3) 0.013(4)
    C23 0.074(5) 0.078(4) 0.042(4) 0.000(4) -0.008(3) 0.001(3)
    C24 0.048(4) 0.073(4) 0.062(5) -0.002(3) 0.004(3) 0.006(4)
    C25 0.036(3) 0.065(4) 0.055(4) 0.002(3) 0.007(3) 0.001(3)
    C26 0.029(3) 0.051(3) 0.047(4) 0.002(2) 0.000(2) 0.006(3)
    C27 0.071(4) 0.056(4) 0.066(5) -0.011(3) -0.014(3) -0.008(3)
    C28 0.101(6) 0.079(5) 0.066(5) -0.010(4) 0.000(4) -0.017(4)
    C29 0.052(3) 0.072(4) 0.051(4) 0.009(3) -0.004(3) 0.004(3)
    C30 0.034(3) 0.064(4) 0.059(4) -0.012(3) -0.003(3) 0.020(3)
    C31 0.118(10) 0.106(8) 0.36(2) 0.020(8) 0.138(13) 0.024(11)
    N1 0.035(2) 0.049(3) 0.059(3) 0.000(2) -0.013(2) -0.004(2)
    N21 0.023(2) 0.069(3) 0.051(3) 0.001(2) -0.0021(19) 0.007(2)
    O1 0.113(4) 0.047(2) 0.073(3) 0.015(3) 0.032(3) 0.001(2)
    O2 0.066(3) 0.053(2) 0.076(3) 0.004(2) 0.024(2) -0.005(2)
    O3 0.054(3) 0.036(2) 0.102(4) -0.0116(18) -0.023(2) 0.013(2)
    O4 0.061(3) 0.062(2) 0.058(3) -0.009(2) 0.017(2) -0.003(2)
    O5 0.044(2) 0.081(3) 0.067(3) -0.018(2) -0.019(2) 0.008(2)
    O21 0.142(6) 0.057(3) 0.102(4) 0.026(3) -0.012(4) 0.014(3)
    O22 0.080(3) 0.059(3) 0.080(4) 0.005(3) -0.008(3) -0.008(2)
    O23 0.115(5) 0.105(4) 0.101(5) -0.058(4) 0.028(4) -0.022(3)
    O24 0.030(2) 0.279(10) 0.073(4) 0.000(4) -0.013(2) 0.060(5)
    O25 0.042(2) 0.086(3) 0.071(3) -0.007(2) 0.007(2) 0.030(2)
    P1 0.0394(7) 0.0521(8) 0.0569(10) -0.0083(7) -0.0040(7) 0.0004(7)
    P21 0.0294(7) 0.0956(13) 0.0596(11) -0.0111(9) -0.0006(7) 0.0131(9)
    Cl1 0.115(4) 0.117(4) 0.185(7) -0.017(4) -0.031(4) 0.044(4)
    Cl2 0.107(4) 0.199(7) 0.171(6) -0.050(5) 0.002(4) -0.003(5)
_geom_special_details
;
All e.s.d.'s (except the e.s.d. in the dihedral angle between two l.s. planes)
are estimated using the full covariance matrix. The cell e.s.d.'s are taken
into account individually in the estimation of e.s.d.'s in distances, angles
and torsion angles; correlations between e.s.d.'s in cell parameters are only
used when they are defined by crystal symmetry. An approximate (isotropic)
treatment of cell e.s.d.'s is used for estimating e.s.d.'s involving l.s.
planes.
;
loop_
    _geom_bond_atom_site_label_1
    _geom_bond_atom_site_label_2
    _geom_bond_site_symmetry_2
    _geom_bond_distance
    _geom_bond_publ_flag
    C1 C9 . 1.532(9) ?
    C1 C6 . 1.546(8) ?
    C1 C2 . 1.550(10) ?
    C1 H1 . 0.9800 ?
    C2 C3 . 1.502(11) ?
    C2 H2A . 0.9700 ?
    C2 H2B . 0.9700 ?
    C3 C8 . 1.521(11) ?
    C3 C4 . 1.524(11) ?
    C3 H3 . 0.9800 ?
    C4 C5 . 1.533(10) ?
    C4 H4A . 0.9700 ?
    C4 H4B . 0.9700 ?
    C5 C6 . 1.523(7) ?
    C5 H5A . 0.9700 ?
    C5 H5B . 0.9700 ?
    C6 N1 . 1.503(7) ?
    C6 C7 . 1.527(8) ?
    C7 C8 . 1.495(10) ?
    C7 H7A . 0.9700 ?
    C7 H7B . 0.9700 ?
    C8 H8A . 0.9700 ?
    C8 H8B . 0.9700 ?
    C9 O1 . 1.223(7) ?
    C9 O2 . 1.291(7) ?
    C10 N1 . 1.501(7) ?
    C10 P1 . 1.802(6) ?
    C10 H10A . 0.9700 ?
    C10 H10B . 0.9700 ?
    C11 O3 . 1.434(7) ?
    C11 H11A . 0.9600 ?
    C11 H11B . 0.9600 ?
    C11 H11C . 0.9600 ?
    C12 Cl2 . 1.622(19) ?
    C12 Cl1 . 1.74(2) ?
    C12 H12A . 0.9700 ?
    C12 H12B . 0.9700 ?
    C21 C29 . 1.525(9) ?
    C21 C26 . 1.547(8) ?
    C21 C22 . 1.572(9) ?
    C21 H21 . 0.9800 ?
    C22 C23 . 1.539(10) ?
    C22 H22A . 0.9700 ?
    C22 H22B . 0.9700 ?
    C23 C28 . 1.500(10) ?
    C23 C24 . 1.528(9) ?
    C23 H23 . 0.9800 ?
    C24 C25 . 1.515(9) ?
    C24 H24A . 0.9700 ?
    C24 H24B . 0.9700 ?
    C25 C26 . 1.529(7) ?
    C25 H25A . 0.9700 ?
    C25 H25B . 0.9700 ?
    C26 N21 . 1.515(7) ?
    C26 C27 . 1.516(8) ?
    C27 C28 . 1.537(10) ?
    C27 H27A . 0.9700 ?
    C27 H27B . 0.9700 ?
    C28 H28A . 0.9700 ?
    C28 H28B . 0.9700 ?
    C29 O21 . 1.177(8) ?
    C29 O22 . 1.313(7) ?
    C30 N21 . 1.495(7) ?
    C30 P21 . 1.795(6) ?
    C30 H30A . 0.9700 ?
    C30 H30B . 0.9700 ?
    C31 O23 . 1.478(13) ?
    C31 H31A . 0.9600 ?
    C31 H31B . 0.9600 ?
    C31 H31C . 0.9600 ?
    N1 H1A . 0.9000 ?
    N1 H1B . 0.9000 ?
    N21 H21A . 0.9000 ?
    N21 H21B . 0.9000 ?
    O2 H2 . 0.8200 ?
    O3 P1 . 1.578(4) ?
    O4 P1 . 1.494(4) ?
    O5 P1 . 1.491(4) ?
    O22 H22 . 0.8200 ?
    O23 P21 . 1.624(7) ?
    O24 P21 . 1.459(5) ?
    O25 P21 . 1.481(4) ?
loop_
    _geom_angle_atom_site_label_1
    _geom_angle_atom_site_label_2
    _geom_angle_atom_site_label_3
    _geom_angle_site_symmetry_1
    _geom_angle_site_symmetry_3
    _geom_angle
    _geom_angle_publ_flag
    C9 C1 C6 . . 112.1(5) ?
    C9 C1 C2 . . 113.2(6) ?
    C6 C1 C2 . . 109.1(5) ?
    C9 C1 H1 . . 107.4 ?
    C6 C1 H1 . . 107.4 ?
    C2 C1 H1 . . 107.4 ?
    C3 C2 C1 . . 110.3(6) ?
    C3 C2 H2A . . 109.6 ?
    C1 C2 H2A . . 109.6 ?
    C3 C2 H2B . . 109.6 ?
    C1 C2 H2B . . 109.6 ?
    H2A C2 H2B . . 108.1 ?
    C2 C3 C8 . . 109.6(7) ?
    C2 C3 C4 . . 106.8(7) ?
    C8 C3 C4 . . 107.6(8) ?
    C2 C3 H3 . . 110.9 ?
    C8 C3 H3 . . 110.9 ?
    C4 C3 H3 . . 110.9 ?
    C3 C4 C5 . . 112.5(6) ?
    C3 C4 H4A . . 109.1 ?
    C5 C4 H4A . . 109.1 ?
    C3 C4 H4B . . 109.1 ?
    C5 C4 H4B . . 109.1 ?
    H4A C4 H4B . . 107.8 ?
    C6 C5 C4 . . 107.4(5) ?
    C6 C5 H5A . . 110.2 ?
    C4 C5 H5A . . 110.2 ?
    C6 C5 H5B . . 110.2 ?
    C4 C5 H5B . . 110.2 ?
    H5A C5 H5B . . 108.5 ?
    N1 C6 C5 . . 112.1(5) ?
    N1 C6 C7 . . 109.6(5) ?
    C5 C6 C7 . . 108.8(5) ?
    N1 C6 C1 . . 107.2(4) ?
    C5 C6 C1 . . 110.7(5) ?
    C7 C6 C1 . . 108.3(5) ?
    C8 C7 C6 . . 109.1(6) ?
    C8 C7 H7A . . 109.9 ?
    C6 C7 H7A . . 109.9 ?
    C8 C7 H7B . . 109.9 ?
    C6 C7 H7B . . 109.9 ?
    H7A C7 H7B . . 108.3 ?
    C7 C8 C3 . . 112.4(6) ?
    C7 C8 H8A . . 109.1 ?
    C3 C8 H8A . . 109.1 ?
    C7 C8 H8B . . 109.1 ?
    C3 C8 H8B . . 109.1 ?
    H8A C8 H8B . . 107.9 ?
    O1 C9 O2 . . 121.3(6) ?
    O1 C9 C1 . . 124.1(6) ?
    O2 C9 C1 . . 114.6(6) ?
    N1 C10 P1 . . 111.1(4) ?
    N1 C10 H10A . . 109.4 ?
    P1 C10 H10A . . 109.4 ?
    N1 C10 H10B . . 109.4 ?
    P1 C10 H10B . . 109.4 ?
    H10A C10 H10B . . 108.0 ?
    O3 C11 H11A . . 109.5 ?
    O3 C11 H11B . . 109.5 ?
    H11A C11 H11B . . 109.5 ?
    O3 C11 H11C . . 109.5 ?
    H11A C11 H11C . . 109.5 ?
    H11B C11 H11C . . 109.5 ?
    Cl2 C12 Cl1 . . 117.6(14) ?
    Cl2 C12 H12A . . 107.9 ?
    Cl1 C12 H12A . . 107.9 ?
    Cl2 C12 H12B . . 107.9 ?
    Cl1 C12 H12B . . 107.9 ?
    H12A C12 H12B . . 107.2 ?
    C29 C21 C26 . . 115.9(5) ?
    C29 C21 C22 . . 111.3(5) ?
    C26 C21 C22 . . 106.7(5) ?
    C29 C21 H21 . . 107.5 ?
    C26 C21 H21 . . 107.5 ?
    C22 C21 H21 . . 107.5 ?
    C23 C22 C21 . . 109.9(5) ?
    C23 C22 H22A . . 109.7 ?
    C21 C22 H22A . . 109.7 ?
    C23 C22 H22B . . 109.7 ?
    C21 C22 H22B . . 109.7 ?
    H22A C22 H22B . . 108.2 ?
    C28 C23 C24 . . 108.5(6) ?
    C28 C23 C22 . . 108.5(7) ?
    C24 C23 C22 . . 108.6(6) ?
    C28 C23 H23 . . 110.4 ?
    C24 C23 H23 . . 110.4 ?
    C22 C23 H23 . . 110.4 ?
    C25 C24 C23 . . 109.8(5) ?
    C25 C24 H24A . . 109.7 ?
    C23 C24 H24A . . 109.7 ?
    C25 C24 H24B . . 109.7 ?
    C23 C24 H24B . . 109.7 ?
    H24A C24 H24B . . 108.2 ?
    C24 C25 C26 . . 110.0(5) ?
    C24 C25 H25A . . 109.7 ?
    C26 C25 H25A . . 109.7 ?
    C24 C25 H25B . . 109.7 ?
    C26 C25 H25B . . 109.7 ?
    H25A C25 H25B . . 108.2 ?
    N21 C26 C27 . . 109.6(5) ?
    N21 C26 C25 . . 108.7(4) ?
    C27 C26 C25 . . 109.1(5) ?
    N21 C26 C21 . . 111.3(5) ?
    C27 C26 C21 . . 110.6(5) ?
    C25 C26 C21 . . 107.4(5) ?
    C26 C27 C28 . . 109.0(6) ?
    C26 C27 H27A . . 109.9 ?
    C28 C27 H27A . . 109.9 ?
    C26 C27 H27B . . 109.9 ?
    C28 C27 H27B . . 109.9 ?
    H27A C27 H27B . . 108.3 ?
    C23 C28 C27 . . 110.3(6) ?
    C23 C28 H28A . . 109.6 ?
    C27 C28 H28A . . 109.6 ?
    C23 C28 H28B . . 109.6 ?
    C27 C28 H28B . . 109.6 ?
    H28A C28 H28B . . 108.1 ?
    O21 C29 O22 . . 122.9(7) ?
    O21 C29 C21 . . 126.2(6) ?
    O22 C29 C21 . . 110.9(5) ?
    N21 C30 P21 . . 112.5(4) ?
    N21 C30 H30A . . 109.1 ?
    P21 C30 H30A . . 109.1 ?
    N21 C30 H30B . . 109.1 ?
    P21 C30 H30B . . 109.1 ?
    H30A C30 H30B . . 107.8 ?
    O23 C31 H31A . . 109.5 ?
    O23 C31 H31B . . 109.5 ?
    H31A C31 H31B . . 109.5 ?
    O23 C31 H31C . . 109.5 ?
    H31A C31 H31C . . 109.5 ?
    H31B C31 H31C . . 109.5 ?
    C10 N1 C6 . . 119.5(4) ?
    C10 N1 H1A . . 107.5 ?
    C6 N1 H1A . . 107.5 ?
    C10 N1 H1B . . 107.5 ?
    C6 N1 H1B . . 107.5 ?
    H1A N1 H1B . . 107.0 ?
    C30 N21 C26 . . 117.4(4) ?
    C30 N21 H21A . . 107.9 ?
    C26 N21 H21A . . 107.9 ?
    C30 N21 H21B . . 107.9 ?
    C26 N21 H21B . . 107.9 ?
    H21A N21 H21B . . 107.2 ?
    C9 O2 H2 . . 109.5 ?
    C11 O3 P1 . . 120.8(4) ?
    C29 O22 H22 . . 109.5 ?
    C31 O23 P21 . . 120.3(6) ?
    O5 P1 O4 . . 120.6(3) ?
    O5 P1 O3 . . 106.2(3) ?
    O4 P1 O3 . . 108.9(3) ?
    O5 P1 C10 . . 109.7(3) ?
    O4 P1 C10 . . 107.1(3) ?
    O3 P1 C10 . . 102.9(3) ?
    O24 P21 O25 . . 120.2(3) ?
    O24 P21 O23 . . 107.0(4) ?
    O25 P21 O23 . . 111.0(3) ?
    O24 P21 C30 . . 107.8(3) ?
    O25 P21 C30 . . 107.6(3) ?
    O23 P21 C30 . . 101.6(3) ?
loop_
    _geom_hbond_atom_site_label_D
    _geom_hbond_atom_site_label_H
    _geom_hbond_atom_site_label_A
    _geom_hbond_site_symmetry_A
    _geom_hbond_distance_DH
    _geom_hbond_distance_HA
    _geom_hbond_distance_DA
    _geom_hbond_angle_DHA
    N1 H1A O24 4_545 0.90 1.79 2.673(6) 167.6
    N1 H1B O1 . 0.90 1.93 2.683(6) 140.2
    N21 H21A O22 . 0.90 2.04 2.750(7) 134.8
    N21 H21B O5 4 0.90 1.79 2.690(6) 172.8
    O2 H2 O4 4 0.82 1.66 2.474(6) 172.2
    O22 H22 O25 4_645 0.82 1.86 2.596(6) 148.7
data_global
_journal_date_recd_electronic     2011-07-11
_journal_date_accepted     2011-07-21
_journal_name_full     'Acta Crystallographica, Section E'
_journal_year     2011
_journal_volume     67
_journal_issue      8
_journal_page_first     o2152
_journal_page_last     o2153
_journal_paper_category     QO
_journal_coeditor_code     IS2751
_publ_contact_author_name     "Rosica Nikolova"
_publ_contact_author_address
;
Institute of Mineralogy and Crystallography,
Bulgarian Academy of Sciences,
Acad. G. Bonchev str., bl. 107,
1113 Sofia,
Bulgaria
;
_publ_contact_author_email     rosica.pn@clmc.bas.bg
_publ_contact_author_fax     '+ 3592 8675488'
_publ_contact_author_phone     '+ 3592 8675488'
_publ_section_title
;
(<i>R</i>)-Methyl [(2-carboxybicyclo[2.2.2]octan-1-ylammonio)methyl]phosphonate
dichloromethane 0.25-solvate
;
loop_
    _publ_author_name
    _publ_author_address
;
Petar Todorov
;
;
Department of Organic Chemistry,
University of Chemical Technology and Metallurgy,
8 Kliment Ohridski blvd,
Sofia 1756, Bulgaria
;
;
Monique Calmes
;
;
Institut des Biomolecules Max Mousseron (IBMM) UMR 5247
CNRS-Universite Montpellier 1 et 2, Universite Montpellier 2,
Place E. Bataillon,
34095 Montpellier Cedex 5, France
;
;
Boris L. Shivachev
;
;
Institute of Mineralogy and Crystallography,
Bulgarian Academy of Sciences,
Acad. G. Bonchev str., bl. 107,
1113 Sofia,
Bulgaria
;
;
Rosica P. Nikolova
;
;
Institute of Mineralogy and Crystallography,
Bulgarian Academy of Sciences,
Acad. G. Bonchev str., bl. 107,
1113 Sofia,
Bulgaria
;
