# Supplementary material for: (R)-Methyl {[(2-carb­oxy­bicyclo­[2.2.2]octan-1-yl)­ammonio]­methyl}­phos­phon­ate dichloro­methane 0.25-solvate
Source: Acta Crystallogr Sect E Struct Rep Online. 2011 Jul 30;67(Pt 8):o2152–3. doi: 10.1107/S1600536811029503 (PMC3213590; doi:10.1107/S1600536811029503)
Supplement: Supplementary file 2 [file e-67-o2152-Isup2.hkl]

# 
# h,k,l, Fc-squared, Fo-squared, sigma(Fo-squared) and status flag 
# 
data_I
_shelx_title 'exp1' 
_shelx_refln_list_code          4 
_shelx_F_calc_maximum      323.63 
_exptl_crystal_F_000      1249.00 
_reflns_d_resolution_high  0.8680 
 
loop_ 
 _symmetry_equiv_pos_as_xyz 
 'x, y, z' 
 '-x+1/2, -y, z+1/2' 
 'x+1/2, -y+1/2, -z' 
 '-x, y+1/2, -z+1/2' 
 
_cell_length_a     9.3520 
_cell_length_b    12.7553 
_cell_length_c    24.1148 
_cell_angle_alpha  90.000 
_cell_angle_beta   90.000 
_cell_angle_gamma  90.000 
 
_shelx_F_squared_multiplier     1.000 
 
loop_ 
 _refln_index_h 
 _refln_index_k 
 _refln_index_l 
 _refln_F_squared_calc 
 _refln_F_squared_meas 
 _refln_F_squared_sigma 
 _refln_observed_status 
   2   0   0   104734.89   118061.63    409.25 o 
   4   0   0      532.99      394.51     21.75 o 
   6   0   0       37.75       49.06     13.47 o 
   8   0   0      805.78      777.21    109.01 o 
  10   0   0       99.04      102.64     41.26 o 
   1   1   0      533.61      472.67     22.56 o 
   2   1   0     6935.60     7517.73    133.23 o 
   3   1   0      173.72      127.52      8.56 o 
   4   1   0       19.76       43.24      5.70 o 
   5   1   0     2883.26     3036.20    137.08 o 
   6   1   0      859.49      774.82     39.38 o 
   7   1   0        2.23        0.22     11.63 o 
   8   1   0     1270.50     1412.05    128.44 o 
   9   1   0       44.72       73.08     15.26 o 
  10   1   0      616.55      588.02    257.71 o 
   0   2   0    29634.45    32132.32    198.59 o 
   1   2   0    35674.11    35191.03    234.52 o 
   2   2   0    15668.75    15760.58    416.96 o 
   3   2   0       40.81       63.70      7.74 o 
   4   2   0     1834.86     1633.34     43.45 o 
   5   2   0       40.15       53.56     11.30 o 
   6   2   0     1140.94     1034.11     51.07 o 
   7   2   0      119.62      103.72     12.79 o 
   8   2   0       55.28       43.53     10.91 o 
   9   2   0      184.59      140.56     23.84 o 
  10   2   0       30.01       -5.07     18.60 o 
   1   3   0     5415.43     5699.75     76.85 o 
   2   3   0     3694.70     4415.90    173.98 o 
   3   3   0     3641.82     4000.63    161.24 o 
   4   3   0      269.68      249.44     14.09 o 
   5   3   0      255.17      255.67     15.23 o 
   6   3   0      929.40     1053.77     52.59 o 
   7   3   0      272.54      322.40     28.16 o 
   8   3   0     2330.84     2509.67    137.97 o 
   9   3   0       95.58      193.92     41.24 o 
  10   3   0      443.99      309.83     51.76 o 
   0   4   0    16600.60    16666.13    283.03 o 
   1   4   0     3277.71     3128.17    125.46 o 
   2   4   0     4722.08     3897.32    179.17 o 
   3   4   0      369.87      361.24     32.35 o 
   4   4   0     1118.55      890.67     24.94 o 
   5   4   0       52.39       39.23      7.67 o 
   6   4   0      376.16      385.79     19.70 o 
   7   4   0     1746.16     1778.81    101.26 o 
   8   4   0       65.22       58.93     18.85 o 
   9   4   0        6.68       24.32     16.37 o 
  10   4   0       20.27       44.37     61.28 o 
   1   5   0      225.23      407.50     27.09 o 
   2   5   0     3065.13     2888.15    228.34 o 
   3   5   0     1620.79     1523.37     33.42 o 
   4   5   0       48.05       89.28     15.79 o 
   5   5   0      287.30      320.68     16.07 o 
   6   5   0     1222.94     1112.28     41.41 o 
   7   5   0      156.50      238.95     33.28 o 
   8   5   0      484.91      401.56     58.47 o 
   9   5   0      158.87      124.93     33.80 o 
  10   5   0       19.87      -62.36     62.36 o 
   0   6   0     4765.84     4659.65    247.29 o 
   1   6   0     2102.85     2298.11     45.59 o 
   2   6   0     1091.51     1148.99     46.39 o 
   3   6   0     2893.12     3429.41     63.27 o 
   4   6   0      906.84     1096.05     36.19 o 
   5   6   0     2265.55     2536.87    163.53 o 
   6   6   0      185.88      178.44     20.38 o 
   7   6   0      143.04       91.18     43.04 o 
   8   6   0       24.47      -25.99     25.99 o 
   9   6   0       18.37       12.62     16.00 o 
   1   7   0      306.18      320.42     18.69 o 
   2   7   0     1867.18     1560.76     42.32 o 
   3   7   0       17.26       23.54     11.64 o 
   4   7   0     1902.07     1911.52    207.68 o 
   5   7   0     1454.04     1583.83     83.81 o 
   6   7   0      847.90      785.70    130.98 o 
   7   7   0       38.25        0.71     31.65 o 
   8   7   0       41.52       45.42     24.64 o 
   9   7   0       18.53        4.27     13.80 o 
   0   8   0        1.57       20.33     11.80 o 
   1   8   0     5712.04     5455.89    108.92 o 
   2   8   0       18.92       61.55     11.69 o 
   3   8   0     3293.76     3708.17    113.57 o 
   4   8   0       75.20       68.10     28.26 o 
   5   8   0      489.35     1078.33    153.36 o 
   6   8   0        4.51      -15.75     22.61 o 
   7   8   0       13.46       26.82     28.61 o 
   8   8   0        5.13        9.96     23.41 o 
   9   8   0       19.01      -31.57     40.44 o 
   1   9   0      118.76       86.16     12.60 o 
   2   9   0       74.26       74.38     13.57 o 
   3   9   0        4.50       15.92     14.14 o 
   4   9   0       89.16      148.38     33.18 o 
   5   9   0      120.79       88.38     23.52 o 
   6   9   0       27.32      -10.97     15.07 o 
   7   9   0      209.27      144.22     32.63 o 
   8   9   0       24.64       -1.37     16.70 o 
   0  10   0      280.12      282.98     34.35 o 
   1  10   0       28.22      164.67     36.52 o 
   2  10   0      301.03      296.52     32.39 o 
   3  10   0        2.34       66.33     34.12 o 
   4  10   0      129.14      116.97     50.66 o 
   5  10   0        0.41        4.69     18.75 o 
   6  10   0       17.80       -5.60     16.44 o 
   7  10   0        8.71      -20.52     20.52 o 
   1  11   0       48.14       36.06     10.16 o 
   2  11   0      558.68      654.77     52.19 o 
   3  11   0        0.43       26.04     23.14 o 
   4  11   0       27.65       23.94     16.69 o 
   5  11   0      349.54      354.97     51.27 o 
   6  11   0       19.95       13.68     16.85 o 
   7  11   0      219.92      153.50     28.13 o 
   0  12   0       73.09       75.80     27.40 o 
   1  12   0       74.81      100.69     17.26 o 
   2  12   0       56.19       96.99     24.80 o 
   3  12   0      151.68      109.65     19.70 o 
   4  12   0       46.07       68.57     16.29 o 
   5  12   0       48.12       28.77     14.42 o 
   6  12   0       96.04       35.80     23.69 o 
   1  13   0       19.73       16.95     10.64 o 
   2  13   0       31.25       13.22     13.45 o 
   3  13   0        9.38       18.86     15.04 o 
   4  13   0       19.88       28.25     13.76 o 
   0  14   0        0.52      141.16     67.80 o 
   1  14   0        2.28       -5.46     14.83 o 
   2  14   0        1.51       -0.59     12.73 o 
   3  14   0        2.20      -13.10     24.45 o 
   1   0   1      423.22      353.43     10.97 o 
   2   0   1    33910.24    36232.59    383.65 o 
   3   0   1     2053.43     2335.83     33.10 o 
   4   0   1     3163.88     3068.53     45.13 o 
   5   0   1      929.28     1005.35     54.39 o 
   6   0   1      109.88      121.33     16.16 o 
   7   0   1       32.61       37.38     11.87 o 
   8   0   1       10.66        2.55     25.71 o 
   9   0   1       22.65       40.27     12.44 o 
  10   0   1       65.42       59.05     14.98 o 
 -10   1   1       12.95       75.42     18.65 o 
  -9   1   1      190.26      153.94     31.24 o 
  -8   1   1      166.08      286.24     26.36 o 
  -7   1   1      390.56      334.50     23.40 o 
  -6   1   1       78.90      178.72     16.61 o 
  -5   1   1      376.74      389.34     32.02 o 
  -4   1   1     1359.09     1120.40     27.69 o 
  -3   1   1     3635.16     3602.86     70.34 o 
  -2   1   1     2246.53     2213.19     52.14 o 
  -1   1   1     3075.01     2678.82     96.89 o 
   0   1   1      451.54      535.76     16.45 o 
   1   1   1     3185.09     2914.76     59.89 o 
   2   1   1     2330.68     2254.71     49.47 o 
   3   1   1     3712.42     3660.66     50.87 o 
   4   1   1     1398.88     1179.98     31.27 o 
   5   1   1      395.58      436.56     41.12 o 
   6   1   1       66.59      154.59     19.41 o 
   7   1   1      353.21      318.75     25.98 o 
   8   1   1      170.94      313.01     28.29 o 
   9   1   1      191.22      178.07     19.54 o 
  10   1   1       12.55       36.33     14.58 o 
 -10   2   1       10.49       36.32     25.82 o 
  -9   2   1       14.28       28.60     20.49 o 
  -8   2   1      359.54      407.23     37.10 o 
  -7   2   1      285.21      351.46     24.76 o 
  -6   2   1      505.63      647.71     42.27 o 
  -5   2   1      203.35      168.39     12.32 o 
  -4   2   1     2211.15     2144.32     58.50 o 
  -3   2   1     1396.04     1289.30     37.92 o 
  -2   2   1      960.26      805.47     49.71 o 
  -1   2   1     4963.64     5745.69    159.47 o 
   0   2   1      580.64     1012.76     75.41 o 
   1   2   1     4991.29     5973.30    142.14 o 
   2   2   1      979.27      807.70     43.25 o 
   3   2   1     1445.22     1296.45     30.70 o 
   4   2   1     2189.16     1928.34     55.52 o 
   5   2   1      197.96      240.62     23.48 o 
   6   2   1      468.76      531.21     57.17 o 
   7   2   1      292.70      355.32     69.31 o 
   8   2   1      335.35      415.95     30.26 o 
   9   2   1       17.13       54.84     12.51 o 
  10   2   1        8.83       -3.26     32.62 o 
 -10   3   1       38.32      143.29     32.33 o 
  -9   3   1       51.09       71.09     24.35 o 
  -8   3   1       11.16      116.54     35.03 o 
  -7   3   1      765.91      897.76     43.59 o 
  -6   3   1      183.56      154.67     12.95 o 
  -5   3   1      705.10      863.53     27.98 o 
  -4   3   1      883.52      870.27     54.60 o 
  -3   3   1      770.88      840.56     34.49 o 
  -2   3   1     2541.60     2769.12    141.54 o 
  -1   3   1     4099.68     4631.03    139.17 o 
   0   3   1       12.69       80.90      9.17 o 
   1   3   1     3918.35     4326.21     86.94 o 
   2   3   1     2620.19     2851.80    113.50 o 
   3   3   1      713.03      787.73     41.23 o 
   4   3   1      802.23      830.66     26.52 o 
   5   3   1      651.81      828.25     39.77 o 
   6   3   1      200.84      203.45     25.42 o 
   7   3   1      760.76      811.96     41.18 o 
   8   3   1        6.98       70.09     18.21 o 
   9   3   1       55.26       94.69     22.82 o 
  10   3   1       35.71       55.07     49.52 o 
 -10   4   1       18.03      101.26     70.10 o 
  -9   4   1      208.59      167.40     41.77 o 
  -8   4   1      111.17      103.00     22.87 o 
  -7   4   1      968.11     1004.15     49.14 o 
  -6   4   1      515.06      548.88     23.72 o 
  -5   4   1      196.46      190.59     12.97 o 
  -4   4   1      203.51      288.15     18.26 o 
  -3   4   1     1354.16     1103.46     78.38 o 
  -2   4   1      805.26     1054.59     63.81 o 
  -1   4   1      883.91     1085.67     62.58 o 
   0   4   1     4545.86     4492.30    128.17 o 
   1   4   1      942.75     1237.24     92.94 o 
   2   4   1      836.53     1052.03     48.51 o 
   3   4   1     1290.93     1110.99     53.16 o 
   4   4   1      173.81      182.71     11.47 o 
   5   4   1      190.84      171.53     10.98 o 
   6   4   1      519.71      593.41     33.53 o 
   7   4   1      951.72     1025.37     51.62 o 
   8   4   1      109.81      141.76     40.34 o 
   9   4   1      208.37      262.97     48.48 o 
  10   4   1       16.71       48.93     47.18 o 
  -9   5   1        0.71       26.15     22.17 o 
  -8   5   1        9.21        7.37     19.73 o 
  -7   5   1      141.89      138.25     38.60 o 
  -6   5   1       85.89      144.92     25.68 o 
  -5   5   1      170.28      157.14     12.99 o 
  -4   5   1     1263.19     1528.24     32.71 o 
  -3   5   1     1196.32     1384.26     31.95 o 
  -2   5   1     2265.32     2276.04    196.48 o 
  -1   5   1     4072.49     3700.21    170.81 o 
   0   5   1     4463.30     4677.11    248.60 o 
   1   5   1     4224.49     4113.23    288.25 o 
   2   5   1     2266.06     2661.52    194.51 o 
   3   5   1     1186.74     1215.15     55.17 o 
   4   5   1     1208.12     1314.42     35.92 o 
   5   5   1      147.51      129.19     13.18 o 
   6   5   1      103.31      241.57     34.20 o 
   7   5   1      153.66      197.94     49.76 o 
   8   5   1       11.92       48.83     30.60 o 
   9   5   1        0.03      -27.20     27.20 o 
  10   5   1        2.26      -64.81     64.81 o 
  -9   6   1        0.27       15.09     18.30 o 
  -8   6   1       31.59        2.81     38.54 o 
  -7   6   1      308.66      297.14     58.43 o 
  -6   6   1       98.55      150.85     23.88 o 
  -5   6   1      953.13     1023.84     66.16 o 
  -4   6   1       98.17      115.18     13.78 o 
  -3   6   1     2965.58     3126.50     53.63 o 
  -2   6   1      974.87     1071.25     45.13 o 
  -1   6   1     2850.47     2836.45     76.40 o 
   0   6   1     1957.41     2129.78     68.28 o 
   1   6   1     3027.78     3023.01     86.90 o 
   2   6   1      951.62      932.67     35.36 o 
   3   6   1     3014.14     3060.18     76.34 o 
   4   6   1       93.69      109.77     17.00 o 
   5   6   1      945.04      983.74     78.68 o 
   6   6   1      106.64      167.57     37.10 o 
   7   6   1      299.69      165.73     30.69 o 
   8   6   1       30.66       -5.40     19.49 o 
   9   6   1        0.47       -9.02     20.23 o 
  -9   7   1       68.34        9.64     39.18 o 
  -8   7   1       38.81       27.86     25.61 o 
  -7   7   1      134.88      107.59     42.57 o 
  -6   7   1      722.39      710.05    123.22 o 
  -5   7   1      263.85      259.70     30.71 o 
  -4   7   1      106.61      142.00     17.73 o 
  -3   7   1      166.24      223.80     16.38 o 
  -2   7   1       76.62      135.81     13.84 o 
  -1   7   1      119.37      132.34     11.70 o 
   0   7   1     1588.74     1449.73     68.67 o 
   1   7   1      133.27      139.22     12.27 o 
   2   7   1       86.91      115.53     14.27 o 
   3   7   1      183.93      197.14     22.48 o 
   4   7   1       97.35      147.25     37.97 o 
   5   7   1      270.96      307.12     34.53 o 
   6   7   1      704.84      690.65     67.90 o 
   7   7   1      122.36       41.18     44.50 o 
   8   7   1       33.99       35.47     24.46 o 
   9   7   1       73.07       71.08     27.50 o 
  -9   8   1       14.85       11.04     33.94 o 
  -8   8   1        3.09        3.37     19.67 o 
  -7   8   1      190.93      178.11     37.96 o 
  -6   8   1      133.08      107.75     29.52 o 
  -5   8   1     1105.17     1706.21     91.48 o 
  -4   8   1      251.13      261.54     44.11 o 
  -3   8   1      671.84      685.03    111.91 o 
  -2   8   1      310.94      327.88     22.30 o 
  -1   8   1      631.98      781.78     36.29 o 
   0   8   1      644.95      669.02     30.08 o 
   1   8   1      613.94      691.31     34.34 o 
   2   8   1      313.96      286.03     20.17 o 
   3   8   1      687.72      979.14     98.59 o 
   4   8   1      238.75      211.58     37.48 o 
   5   8   1     1052.22     1258.77     83.97 o 
   6   8   1      131.65      101.36     23.83 o 
   7   8   1      174.27      151.11     37.29 o 
   8   8   1        3.64       15.00     15.78 o 
   9   8   1       14.32       10.80     37.01 o 
  -8   9   1       12.59        3.55     17.16 o 
  -7   9   1       10.81       13.19     16.55 o 
  -6   9   1       65.32       57.58     17.68 o 
  -5   9   1       47.90       30.96     21.09 o 
  -4   9   1      319.61      344.84     73.67 o 
  -3   9   1      101.24       85.64     17.65 o 
  -2   9   1      146.43      150.88     17.09 o 
  -1   9   1       18.02       18.45      8.36 o 
   0   9   1      272.51      260.55     21.05 o 
   1   9   1       20.01       14.21      7.57 o 
   2   9   1      141.59      180.75     18.42 o 
   3   9   1       90.89       98.46     20.77 o 
   4   9   1      306.56      304.10     33.16 o 
   5   9   1       41.67       31.95     12.65 o 
   6   9   1       62.11       11.75     14.76 o 
   7   9   1       10.31       15.82     22.68 o 
   8   9   1       12.83        7.50     18.44 o 
  -7  10   1        1.30      -12.44     22.53 o 
  -6  10   1      128.64       60.89     16.84 o 
  -5  10   1       20.57       60.99     24.02 o 
  -4  10   1      378.44      363.52    119.05 o 
  -3  10   1      595.30      748.85     60.80 o 
  -2  10   1      104.95      147.46     33.37 o 
  -1  10   1     1239.87     1205.69     48.97 o 
   0  10   1       57.49       68.67     15.79 o 
   1  10   1     1252.24     1229.00     49.09 o 
   2  10   1      105.68      136.82     28.27 o 
   3  10   1      561.27      756.36     60.77 o 
   4  10   1      388.49      395.09     38.41 o 
   5  10   1       13.90       27.46     18.43 o 
   6  10   1      126.71       72.12     18.56 o 
   7  10   1        1.41       36.31     42.56 o 
  -7  11   1       26.72       51.76     34.14 o 
  -6  11   1        2.32       21.29     14.69 o 
  -5  11   1       86.19       82.78     22.33 o 
  -4  11   1      118.99      104.66     21.58 o 
  -3  11   1       72.22       68.69     28.63 o 
  -2  11   1      184.67      221.03     32.85 o 
  -1  11   1       10.20       43.20     14.84 o 
   0  11   1      437.37      433.18     31.42 o 
   1  11   1        9.23       39.95     14.40 o 
   2  11   1      160.26      210.93     34.08 o 
   3  11   1       80.11       71.67     20.12 o 
   4  11   1      118.23       85.50     19.36 o 
   5  11   1       91.49      119.15     25.42 o 
   6  11   1        2.92        6.28     11.89 o 
   7  11   1       23.87        7.14     12.20 o 
  -6  12   1       65.03       39.92     20.33 o 
  -5  12   1       60.54       42.83     14.14 o 
  -4  12   1        2.70        4.60     12.68 o 
  -3  12   1        7.11       21.91     13.20 o 
  -2  12   1      162.21      190.00     27.71 o 
  -1  12   1        8.08       10.79     11.88 o 
   0  12   1      204.06      200.48     23.28 o 
   1  12   1       10.66       13.99     11.88 o 
   2  12   1      170.21      211.17     33.02 o 
   3  12   1        3.32        9.21     18.14 o 
   4  12   1        1.42      -10.43     10.43 o 
   5  12   1       57.88       36.66     14.28 o 
   6  12   1       63.67       34.17     22.64 o 
  -4  13   1        8.08       -1.58     10.01 o 
  -3  13   1       10.53       17.32     16.78 o 
  -2  13   1        5.41        2.11     12.92 o 
  -1  13   1       19.27       26.27     11.76 o 
   0  13   1        5.59       14.09      8.76 o 
   1  13   1       20.35       36.80     15.53 o 
   2  13   1        4.70      -15.77     15.77 o 
   3  13   1        8.23        5.50     23.53 o 
   4  13   1       10.86       -1.91     24.88 o 
   5  13   1        5.74       -1.75     14.85 o 
  -3  14   1       47.66        9.33     16.16 o 
  -2  14   1       84.06       56.59     15.51 o 
  -1  14   1       83.10       59.11     14.43 o 
   0  14   1      227.13      263.64     23.08 o 
   1  14   1       81.38       33.36     14.79 o 
   2  14   1       87.43       48.24     15.65 o 
   3  14   1       43.39       19.34     11.76 o 
   0   0   2    14100.28    16398.39    146.51 o 
   1   0   2       26.42       24.96      5.06 o 
   2   0   2    10351.20    10606.09     93.08 o 
   3   0   2     4507.14     3909.49     42.27 o 
   4   0   2      927.38      839.49     23.11 o 
   5   0   2      685.84      726.97     37.10 o 
   6   0   2     1927.23     1935.19     62.56 o 
   7   0   2     2745.46     2716.63    125.18 o 
   8   0   2      102.24      102.20     16.56 o 
   9   0   2       42.11       44.88     15.84 o 
  10   0   2       40.06       36.21     13.03 o 
 -10   1   2      447.00      516.52     54.33 o 
  -9   1   2       66.62       77.63     16.03 o 
  -8   1   2     2817.28     2944.08    255.04 o 
  -7   1   2      115.52      148.76     22.62 o 
  -6   1   2     3242.59     3335.90    103.49 o 
  -5   1   2      585.07      543.28     26.59 o 
  -4   1   2      948.24      838.37     29.15 o 
  -3   1   2      359.18      383.46     15.03 o 
  -2   1   2     3417.39     2747.03     41.22 o 
  -1   1   2     1604.12     1423.56     38.60 o 
   0   1   2    14984.31    12418.74     89.15 o 
   1   1   2     1738.93     1680.13     37.22 o 
   2   1   2     3581.87     2903.53     74.42 o 
   3   1   2      297.54      350.13     16.25 o 
   4   1   2      811.04      686.87     29.50 o 
   5   1   2      587.12      640.21     25.17 o 
   6   1   2     3241.30     3432.17    178.03 o 
   7   1   2      106.06      172.37     27.52 o 
   8   1   2     2944.64     3158.75     85.44 o 
   9   1   2       59.65      124.92     20.69 o 
  10   1   2      436.64      373.88     31.59 o 
 -10   2   2       76.12       94.22     30.11 o 
  -9   2   2      141.62      152.43     21.79 o 
  -8   2   2      233.07      232.68     29.75 o 
  -7   2   2     1049.83     1172.11     70.36 o 
  -6   2   2     3378.96     3404.19     69.80 o 
  -5   2   2     2697.73     2647.67     59.96 o 
  -4   2   2     3975.94     3540.81     89.92 o 
  -3   2   2     2724.06     2557.03     45.85 o 
  -2   2   2     3662.18     3519.31     96.07 o 
  -1   2   2     1130.12     1153.59     34.78 o 
   0   2   2    15154.31    14193.85    302.72 o 
   1   2   2     1302.57     1351.79     60.72 o 
   2   2   2     3372.26     3514.66    150.13 o 
   3   2   2     2708.95     2404.42     54.48 o 
   4   2   2     4105.73     3724.54    140.58 o 
   5   2   2     2725.09     3034.03     57.67 o 
   6   2   2     3450.77     3654.45    161.56 o 
   7   2   2     1018.27     1227.32     98.41 o 
   8   2   2      233.94      231.93     24.94 o 
   9   2   2      126.13      144.33     22.08 o 
  10   2   2       82.32       75.27     25.66 o 
 -10   3   2      240.05      372.15     47.92 o 
  -9   3   2      116.08      176.54     28.86 o 
  -8   3   2     1061.78     1188.73    113.56 o 
  -7   3   2      539.23      548.34     40.64 o 
  -6   3   2     1033.86     1140.46     32.75 o 
  -5   3   2       26.61       43.71      6.66 o 
  -4   3   2      542.93      649.48     31.87 o 
  -3   3   2     1360.42     1365.87     75.71 o 
  -2   3   2     6695.29     6617.09    329.79 o 
  -1   3   2     4985.67     4515.48    167.90 o 
   0   3   2      292.55      243.03     13.52 o 
   1   3   2     4993.17     5023.18    312.37 o 
   2   3   2     6453.44     6347.46    205.95 o 
   3   3   2     1216.57     1339.16     53.57 o 
   4   3   2      415.30      489.83     27.77 o 
   5   3   2       19.72       21.24      7.88 o 
   6   3   2     1075.26     1244.64     56.97 o 
   7   3   2      594.52      659.59     49.47 o 
   8   3   2     1125.42     1276.73     56.25 o 
   9   3   2      125.54      208.96     28.55 o 
  10   3   2      235.38      153.39     37.52 o 
 -10   4   2       15.88       59.38     53.89 o 
  -9   4   2       50.87        9.54     22.99 o 
  -8   4   2      323.24      333.79     58.30 o 
  -7   4   2      169.69      206.86     17.54 o 
  -6   4   2      579.88      684.58     27.02 o 
  -5   4   2      780.06      893.56     29.46 o 
  -4   4   2      323.41      326.38     17.86 o 
  -3   4   2     2597.96     2481.52    129.81 o 
  -2   4   2     5323.76     4988.56    364.28 o 
  -1   4   2     2321.35     2023.24    107.21 o 
   0   4   2    13929.35    14013.79    472.62 o 
   1   4   2     2236.50     2012.26    118.84 o 
   2   4   2     4935.28     4749.43    235.90 o 
   3   4   2     2784.41     2755.55    135.71 o 
   4   4   2      277.01      285.44     15.01 o 
   5   4   2      790.98      877.63     31.75 o 
   6   4   2      611.97      736.69     38.55 o 
   7   4   2      188.74      261.70     31.60 o 
   8   4   2      322.53      417.44     68.17 o 
   9   4   2       48.11       78.16     28.37 o 
  10   4   2       24.19        0.95     16.22 o 
  -9   5   2       69.20       91.81     37.26 o 
  -8   5   2      612.60      412.09     55.47 o 
  -7   5   2       11.70       16.40      9.96 o 
  -6   5   2     1421.78     1318.41     55.24 o 
  -5   5   2      824.64      891.04     33.95 o 
  -4   5   2     1101.27     1177.66     30.98 o 
  -3   5   2     2605.41     2878.49     38.91 o 
  -2   5   2      701.25      582.39     70.51 o 
  -1   5   2     6097.13     5516.93    133.97 o 
   0   5   2        2.94      117.80     13.42 o 
   1   5   2     6189.90     5805.15    357.46 o 
   2   5   2      723.60      784.39     56.29 o 
   3   5   2     2507.76     2582.45     73.10 o 
   4   5   2     1133.75     1140.32     37.53 o 
   5   5   2      725.55      707.79     24.75 o 
   6   5   2     1428.01     1497.37     83.02 o 
   7   5   2       23.30       23.36     14.33 o 
   8   5   2      617.63      490.41     62.48 o 
   9   5   2       76.59       46.05     37.31 o 
  10   5   2      105.60       46.55     65.60 o 
  -9   6   2       49.31        9.55     45.29 o 
  -8   6   2      121.91      126.07     28.81 o 
  -7   6   2      132.06      156.55     19.37 o 
  -6   6   2     2292.84     2252.47     93.01 o 
  -5   6   2      300.57      457.36     49.46 o 
  -4   6   2     1503.34     1690.39     49.16 o 
  -3   6   2       76.69       69.87     12.01 o 
  -2   6   2      330.94      380.84     20.72 o 
  -1   6   2     1050.78     1100.86     32.23 o 
   0   6   2       19.36       24.97     10.03 o 
   1   6   2      983.57      985.15     35.94 o 
   2   6   2      291.08      345.34     21.53 o 
   3   6   2       47.07       59.90     13.41 o 
   4   6   2     1577.11     1708.42     62.33 o 
   5   6   2      364.26      405.83     29.97 o 
   6   6   2     2292.84     2169.29    118.78 o 
   7   6   2      136.05      133.04     50.97 o 
   8   6   2      128.42      128.13     35.74 o 
   9   6   2       46.56       79.06     32.05 o 
  -9   7   2       58.00       44.88     42.13 o 
  -8   7   2      190.14      149.92     34.17 o 
  -7   7   2      227.81      195.62     40.35 o 
  -6   7   2      201.19      200.04     23.51 o 
  -5   7   2     1212.20     1212.35     75.09 o 
  -4   7   2      415.03      354.47     22.88 o 
  -3   7   2      835.02      813.66     30.40 o 
  -2   7   2      919.83      676.45     28.55 o 
  -1   7   2       77.98       81.20     10.53 o 
   0   7   2      865.46      864.53     30.75 o 
   1   7   2       82.21       97.14     11.05 o 
   2   7   2     1006.82      796.32     29.81 o 
   3   7   2      830.34      906.96     47.83 o 
   4   7   2      453.57      459.41     41.32 o 
   5   7   2     1179.24     1275.00     78.45 o 
   6   7   2      231.91      218.38     42.47 o 
   7   7   2      227.01      205.26     43.88 o 
   8   7   2      184.59      119.48     46.51 o 
   9   7   2       66.18       64.11     25.07 o 
  -8   8   2       31.36       22.46     44.83 o 
  -7   8   2      240.44      159.77     37.77 o 
  -6   8   2      286.53      285.13     77.85 o 
  -5   8   2     1148.27     1457.32    404.24 o 
  -4   8   2      509.82      458.60     83.09 o 
  -3   8   2     1001.98     1051.23     84.97 o 
  -2   8   2       56.10       51.04     11.68 o 
  -1   8   2     1159.59     1130.83     40.37 o 
   0   8   2       97.52       67.78     10.57 o 
   1   8   2     1111.06     1112.94     39.14 o 
   2   8   2       56.65       55.70      9.98 o 
   3   8   2      978.56     1005.49     62.87 o 
   4   8   2      493.37      414.19     38.15 o 
   5   8   2     1194.79     1236.09     59.76 o 
   6   8   2      262.42      208.07     35.25 o 
   7   8   2      248.14      193.82     41.72 o 
   8   8   2       27.57       27.62     20.79 o 
   9   8   2        0.17       18.24     45.70 o 
  -8   9   2       53.18       30.54     30.67 o 
  -7   9   2      101.50       57.49     25.24 o 
  -6   9   2       70.37       55.36     16.36 o 
  -5   9   2      103.00       98.89     23.07 o 
  -4   9   2       33.59       36.17     36.40 o 
  -3   9   2       57.20       17.08     19.91 o 
  -2   9   2       59.01       43.17     14.20 o 
  -1   9   2       25.23       26.29      8.28 o 
   0   9   2        1.23        2.81      7.39 o 
   1   9   2       20.08       19.34      8.49 o 
   2   9   2       62.79       77.68     16.30 o 
   3   9   2       71.81       63.37     18.66 o 
   4   9   2       33.85       27.15     18.45 o 
   5   9   2      114.19       60.93     16.46 o 
   6   9   2       72.54       23.52     16.90 o 
   7   9   2      105.50       92.74     41.22 o 
   8   9   2       57.07       39.21     24.72 o 
  -7  10   2      174.13       56.13     28.46 o 
  -6  10   2        7.34       18.46     17.41 o 
  -5  10   2      706.95      753.34     63.09 o 
  -4  10   2      121.73      158.25     90.39 o 
  -3  10   2      612.21      622.15     67.00 o 
  -2  10   2      755.71      852.74     70.45 o 
  -1  10   2       48.18      107.82     20.40 o 
   0  10   2      469.93      518.88     33.68 o 
   1  10   2       34.13       74.20     18.97 o 
   2  10   2      733.39      763.37     47.11 o 
   3  10   2      643.95      567.22     56.65 o 
   4  10   2      112.41      161.14     29.81 o 
   5  10   2      719.06      636.78     42.86 o 
   6  10   2       10.35       11.25     18.82 o 
   7  10   2      172.02      108.94     27.70 o 
  -7  11   2       71.14       17.74     24.00 o 
  -6  11   2        3.76       -0.11     13.23 o 
  -5  11   2      197.44      141.92     23.74 o 
  -4  11   2       39.59       41.46     17.84 o 
  -3  11   2      448.96      477.50     90.05 o 
  -2  11   2       60.75       65.67     19.72 o 
  -1  11   2      361.19      380.77     30.03 o 
   0  11   2      181.60      152.20     22.43 o 
   1  11   2      365.11      375.14     29.51 o 
   2  11   2       64.48       79.36     22.71 o 
   3  11   2      434.91      423.39     47.59 o 
   4  11   2       41.55       11.09     13.42 o 
   5  11   2      200.04      139.03     24.35 o 
   6  11   2        3.13      -13.47     13.47 o 
   7  11   2       72.51       51.15     23.10 o 
  -6  12   2       10.11      -23.53     23.53 o 
  -5  12   2        1.89        8.30     15.75 o 
  -4  12   2        4.62       23.44     12.61 o 
  -3  12   2       11.97        5.52     12.58 o 
  -2  12   2        5.00       20.04     15.30 o 
  -1  12   2        4.95        0.40     10.59 o 
   0  12   2       21.97       -2.21     15.28 o 
   1  12   2        5.03        1.65      8.93 o 
   2  12   2        7.84       12.85     15.32 o 
   3  12   2        9.85       -0.63     16.94 o 
   4  12   2        4.83      -14.00     14.00 o 
   5  12   2        0.73       -3.11     15.56 o 
   6  12   2        9.05        7.11     13.25 o 
  -4  13   2        3.88       31.05     11.53 o 
  -3  13   2        6.78       -7.01     23.74 o 
  -2  13   2       15.73        3.76     15.54 o 
  -1  13   2       63.94       63.98     14.03 o 
   0  13   2        0.69       -7.91      7.91 o 
   1  13   2       62.57       39.30     12.58 o 
   2  13   2       13.92        4.34     13.34 o 
   3  13   2       10.33        5.79     26.03 o 
   4  13   2        4.58        6.09     14.15 o 
  -3  14   2       17.16        0.85      8.05 o 
  -2  14   2        5.38       11.42     10.95 o 
  -1  14   2       19.67       31.70     11.41 o 
   0  14   2        6.03       25.14     12.75 o 
   1  14   2       20.05       11.63     12.64 o 
   2  14   2        5.09       -0.94     14.28 o 
   3  14   2       17.13       12.95     11.65 o 
   1   0   3     2048.39     2129.45     41.72 o 
   2   0   3    15149.31    14162.20     93.52 o 
   3   0   3    10243.90     9601.10    113.78 o 
   4   0   3     7148.23     5972.58    139.29 o 
   5   0   3      288.75      336.30     19.12 o 
   6   0   3     1551.53     1525.50     53.10 o 
   7   0   3      835.82      868.44     49.14 o 
   8   0   3      663.14      783.93     43.04 o 
   9   0   3        8.04       42.52     21.52 o 
  10   0   3      241.95      211.57     24.82 o 
 -10   1   3        4.11       25.90     16.66 o 
  -9   1   3      280.66      270.61     39.33 o 
  -8   1   3      563.77      596.25     61.11 o 
  -7   1   3     1328.04     1428.57     99.26 o 
  -6   1   3     1133.53     1278.43     68.00 o 
  -5   1   3      108.86      114.93      9.20 o 
  -4   1   3       44.57       80.62      9.70 o 
  -3   1   3      332.68      329.44     16.76 o 
  -2   1   3     3073.35     2492.23     53.91 o 
  -1   1   3      719.27      718.83     27.73 o 
   0   1   3       63.48       48.74      6.25 o 
   1   1   3      762.00      698.74     33.44 o 
   2   1   3     2843.32     2327.04     60.51 o 
   3   1   3      361.95      351.13     15.95 o 
   4   1   3       67.99       93.93      9.11 o 
   5   1   3      105.83      122.06     13.27 o 
   6   1   3     1175.43     1362.13     75.43 o 
   7   1   3     1302.59     1396.76    104.80 o 
   8   1   3      577.48      664.94     60.92 o 
   9   1   3      277.06      337.95     61.42 o 
  10   1   3        5.15        6.99     11.17 o 
 -10   2   3      119.89      158.12     31.86 o 
  -9   2   3      139.01      157.20     29.90 o 
  -8   2   3      192.55      144.99     25.78 o 
  -7   2   3      320.66      287.10     18.67 o 
  -6   2   3      897.17      954.11     38.61 o 
  -5   2   3     1290.86     1362.61     36.18 o 
  -4   2   3      148.17      120.25     11.75 o 
  -3   2   3      991.56      799.24     34.33 o 
  -2   2   3     3199.94     3440.39    158.13 o 
  -1   2   3    10937.08    11914.08    263.30 o 
   0   2   3     1383.11     1360.41     29.02 o 
   1   2   3    11092.12    11834.89    595.44 o 
   2   2   3     3177.58     3199.39    129.55 o 
   3   2   3     1000.17      583.06     68.67 o 
   4   2   3      135.13      100.52     10.60 o 
   5   2   3     1321.03     1445.15     57.61 o 
   6   2   3      847.13      942.09     45.66 o 
   7   2   3      337.63      339.13     71.66 o 
   8   2   3      190.60      242.77     41.97 o 
   9   2   3      152.01      162.61     20.02 o 
  10   2   3      121.35      132.06     33.86 o 
 -10   3   3        4.65       31.88     23.26 o 
  -9   3   3      217.98      203.65     36.22 o 
  -8   3   3      457.73      440.14     65.35 o 
  -7   3   3      309.76      343.42     21.96 o 
  -6   3   3      368.33      353.71     19.24 o 
  -5   3   3       28.33       22.27      5.60 o 
  -4   3   3     1523.90     1336.16     35.26 o 
  -3   3   3      449.20      478.30     26.37 o 
  -2   3   3     3543.52     3477.99    132.18 o 
  -1   3   3     4294.35     4326.31    301.31 o 
   0   3   3     4112.83     4167.22     84.42 o 
   1   3   3     4176.90     4167.10    267.29 o 
   2   3   3     3627.93     3521.59    129.20 o 
   3   3   3      491.82      495.83     21.94 o 
   4   3   3     1540.08     1452.14     64.60 o 
   5   3   3       10.52       12.33      7.55 o 
   6   3   3      363.26      373.19     25.73 o 
   7   3   3      357.97      500.49     81.49 o 
   8   3   3      429.66      482.58     36.96 o 
   9   3   3      236.04      239.22     27.04 o 
  10   3   3        5.85       14.20     30.35 o 
  -9   4   3      325.16      425.31    126.12 o 
  -8   4   3      152.35      142.26     23.00 o 
  -7   4   3      508.00      540.33     27.09 o 
  -6   4   3      419.34      526.53     24.66 o 
  -5   4   3      323.90      335.58     18.81 o 
  -4   4   3      937.94      964.10     24.20 o 
  -3   4   3       57.42       79.78      8.74 o 
  -2   4   3      449.82      456.92     37.68 o 
  -1   4   3      561.15      560.19     44.13 o 
   0   4   3      902.69      752.82     32.71 o 
   1   4   3      601.28      653.80     52.69 o 
   2   4   3      491.72      509.31     25.65 o 
   3   4   3       85.73      139.50     13.85 o 
   4   4   3      964.74     1016.51     32.86 o 
   5   4   3      316.61      358.90     21.97 o 
   6   4   3      395.88      542.16     48.44 o 
   7   4   3      509.77      574.93     75.27 o 
   8   4   3      140.65      142.74     24.83 o 
   9   4   3      342.65      281.24     50.45 o 
  10   4   3       34.95       12.42     75.77 o 
  -9   5   3      324.94      401.48    101.26 o 
  -8   5   3        6.31       12.65     19.81 o 
  -7   5   3      206.74      217.89     29.38 o 
  -6   5   3      121.50      152.77     22.75 o 
  -5   5   3      306.34      325.47     21.39 o 
  -4   5   3      380.41      360.35     16.49 o 
  -3   5   3       26.58       53.31      6.06 o 
  -2   5   3     1862.07     2001.62    185.69 o 
  -1   5   3     1991.27     2081.49     52.43 o 
   0   5   3      220.12      273.46     18.45 o 
   1   5   3     1895.72     2033.10    109.37 o 
   2   5   3     1901.73     2054.24    106.63 o 
   3   5   3       45.14       54.54     12.01 o 
   4   5   3      371.72      405.92     28.90 o 
   5   5   3      353.92      392.50     22.64 o 
   6   5   3      107.41      136.51     20.01 o 
   7   5   3      222.94      264.87     31.85 o 
   8   5   3        5.77        1.10     29.15 o 
   9   5   3      339.86      258.58     46.06 o 
  10   5   3        9.75       86.42     68.79 o 
  -9   6   3       76.45       32.44     45.03 o 
  -8   6   3       55.58       59.58     31.62 o 
  -7   6   3      724.44      748.58     65.30 o 
  -6   6   3       11.86       53.07     13.32 o 
  -5   6   3     1011.98     1062.72     42.31 o 
  -4   6   3      161.29      133.80     17.25 o 
  -3   6   3      234.03      239.37     16.57 o 
  -2   6   3      207.08      288.15     18.25 o 
  -1   6   3      196.14      298.70     33.67 o 
   0   6   3     1399.92     1367.97     39.40 o 
   1   6   3      235.55      228.27     15.79 o 
   2   6   3      188.95      257.51     19.47 o 
   3   6   3      265.97      252.97     24.19 o 
   4   6   3      167.62      129.12     19.63 o 
   5   6   3      999.12     1047.67     48.16 o 
   6   6   3        7.14       43.02     18.84 o 
   7   6   3      743.24      736.26     71.27 o 
   8   6   3       60.29       40.20     22.44 o 
   9   6   3       78.18       66.84     28.55 o 
  -9   7   3       12.99       22.86     44.77 o 
  -8   7   3       40.09       14.88     21.34 o 
  -7   7   3       91.10       70.04     26.01 o 
  -6   7   3      178.17      174.57     24.29 o 
  -5   7   3        6.93       44.90     18.51 o 
  -4   7   3      116.40      146.72     20.70 o 
  -3   7   3      625.69      576.25     28.28 o 
  -2   7   3      285.59      340.28     17.87 o 
  -1   7   3     1775.68     1693.39     47.47 o 
   0   7   3       24.92       35.32      8.25 o 
   1   7   3     1747.79     1643.55     42.57 o 
   2   7   3      277.34      339.00     19.98 o 
   3   7   3      642.82      639.13     41.71 o 
   4   7   3      104.58      104.19     20.30 o 
   5   7   3       14.17       48.65     16.01 o 
   6   7   3      194.24      162.94     26.85 o 
   7   7   3       84.37       68.23     30.06 o 
   8   7   3       47.86       61.96     32.36 o 
   9   7   3       19.49      -16.86     16.86 o 
  -8   8   3       29.34        4.94     16.68 o 
  -7   8   3      469.23      346.05    118.16 o 
  -6   8   3      373.02      341.09     92.85 o 
  -5   8   3     1019.29     1126.12    258.23 o 
  -4   8   3      516.98      507.53     99.51 o 
  -3   8   3      401.15      467.48     34.95 o 
  -2   8   3      349.93      357.31     32.76 o 
  -1   8   3      123.70      122.28     14.18 o 
   0   8   3      255.26      329.99     21.71 o 
   1   8   3      156.60      145.08     14.34 o 
   2   8   3      352.60      404.00     24.35 o 
   3   8   3      399.85      525.46     41.65 o 
   4   8   3      478.62      522.63     43.37 o 
   5   8   3     1033.97     1041.77     56.18 o 
   6   8   3      375.80      347.51     42.68 o 
   7   8   3      483.20      478.09     77.91 o 
   8   8   3       31.02       45.71     28.67 o 
  -8   9   3       14.27      113.31     52.01 o 
  -7   9   3       35.47        7.44     15.79 o 
  -6   9   3        4.01        7.77     12.19 o 
  -5   9   3      146.30      133.69     37.99 o 
  -4   9   3        7.99        4.80     18.17 o 
  -3   9   3       99.11      138.49     34.68 o 
  -2   9   3      282.15      249.02     22.02 o 
  -1   9   3       41.89       39.44      9.88 o 
   0   9   3      207.10      191.06     18.55 o 
   1   9   3       28.09       16.11      8.67 o 
   2   9   3      265.96      233.48     20.97 o 
   3   9   3      109.21      163.61     22.59 o 
   4   9   3        5.23       11.61     15.25 o 
   5   9   3      151.16      119.59     21.71 o 
   6   9   3        2.02        2.68     16.17 o 
   7   9   3       37.37        3.06     20.96 o 
   8   9   3       12.47        2.57     21.25 o 
  -7  10   3       21.68       20.71     31.07 o 
  -6  10   3      235.51      176.35     26.23 o 
  -5  10   3       46.07       81.99     40.03 o 
  -4  10   3      466.08      462.94    131.13 o 
  -3  10   3      226.76      252.46     41.50 o 
  -2  10   3      997.63     1030.46     90.69 o 
  -1  10   3       31.58       25.29     10.83 o 
   0  10   3     1357.81     1225.47     50.08 o 
   1  10   3       35.92       38.89     10.57 o 
   2  10   3     1009.90      982.34     46.71 o 
   3  10   3      239.31      269.85     30.84 o 
   4  10   3      471.45      412.23     49.91 o 
   5  10   3       52.52       70.29     18.01 o 
   6  10   3      235.14      215.35     31.88 o 
   7  10   3       24.28       52.92     22.19 o 
  -7  11   3        5.27        3.21     26.60 o 
  -6  11   3       64.77       56.96     15.18 o 
  -5  11   3       44.32       13.84     13.20 o 
  -4  11   3      145.01      178.74     35.62 o 
  -3  11   3       68.58      126.72     44.53 o 
  -2  11   3      174.65      178.84     26.14 o 
  -1  11   3       24.03       36.08     14.71 o 
   0  11   3       52.81       33.15     15.43 o 
   1  11   3       22.00       40.59     14.86 o 
   2  11   3      212.37      216.06     31.88 o 
   3  11   3       78.34      113.63     34.27 o 
   4  11   3      153.30      142.28     19.95 o 
   5  11   3       44.50       19.56     18.81 o 
   6  11   3       64.58       30.36     14.38 o 
   7  11   3        3.56       27.77     20.51 o 
  -5  12   3       64.91       40.92     12.91 o 
  -4  12   3       42.36       47.26     15.60 o 
  -3  12   3       36.41       20.57     24.64 o 
  -2  12   3        4.67        8.33     13.63 o 
  -1  12   3       11.96       -8.05     10.75 o 
   0  12   3        8.44        2.11     10.81 o 
   1  12   3       15.20       15.09     11.68 o 
   2  12   3        6.22      -11.57     14.79 o 
   3  12   3       38.18       25.19     17.75 o 
   4  12   3       48.58       38.28     15.95 o 
   5  12   3       62.70       39.91     21.48 o 
   6  12   3      108.35       79.42     26.72 o 
  -4  13   3        6.90       -0.39     10.31 o 
  -3  13   3       25.23       32.11     11.44 o 
  -2  13   3       23.04        8.72     12.39 o 
  -1  13   3       12.84       26.12     10.72 o 
   0  13   3       11.93       10.67      6.97 o 
   1  13   3       10.01       17.92     15.29 o 
   2  13   3       30.42       21.41     15.26 o 
   3  13   3       21.20       30.64     14.77 o 
   4  13   3        9.15        5.06     10.41 o 
  -3  14   3        2.20       15.70     10.90 o 
  -2  14   3       13.65       11.95      9.65 o 
  -1  14   3        3.71        1.83     15.23 o 
   0  14   3        7.23       -2.03     14.92 o 
   1  14   3        3.71       -5.68     20.16 o 
   2  14   3       15.30        5.52     10.39 o 
   3  14   3        1.87        4.40     11.97 o 
   0   0   4     4512.47     4207.08    104.42 o 
   1   0   4     3855.30     3564.19     51.49 o 
   2   0   4     1280.90     1176.63     29.02 o 
   3   0   4      966.16      940.32     29.01 o 
   4   0   4     6062.65     5402.23     86.82 o 
   5   0   4     3459.95     3545.75     61.24 o 
   6   0   4      161.79      255.56     17.74 o 
   7   0   4      763.81      686.66     32.81 o 
   8   0   4     1092.88     1135.46     66.36 o 
   9   0   4       95.98      143.51     32.57 o 
  10   0   4       14.61       25.98     12.74 o 
 -10   1   4       28.43       23.81     16.39 o 
  -9   1   4       18.37       34.72     24.02 o 
  -8   1   4      465.55      436.96     57.85 o 
  -7   1   4      233.43      262.09     20.82 o 
  -6   1   4     2277.11     2373.11     87.76 o 
  -5   1   4      136.32      151.02     15.70 o 
  -4   1   4     1197.32     1242.86     41.97 o 
  -3   1   4     1307.17     1163.19     39.19 o 
  -2   1   4      539.14      488.74     25.73 o 
  -1   1   4    16540.37    19679.09    327.14 o 
   0   1   4     3246.92     3906.33     84.35 o 
   1   1   4    16757.65    19379.56    193.81 o 
   2   1   4      571.83      536.10     16.40 o 
   3   1   4     1527.81     1334.23     34.11 o 
   4   1   4     1134.04     1217.49     31.49 o 
   5   1   4      176.66      222.66     17.23 o 
   6   1   4     2346.00     2461.38     67.06 o 
   7   1   4      259.47      279.35     32.86 o 
   8   1   4      438.24      412.57     35.62 o 
   9   1   4       21.91       26.89     13.28 o 
  10   1   4       22.83       37.53     13.82 o 
 -10   2   4       11.08       10.00     14.45 o 
  -9   2   4      189.45      234.15     37.58 o 
  -8   2   4      183.02      199.08     46.49 o 
  -7   2   4     1078.02     1201.40     37.29 o 
  -6   2   4      590.95      538.99     22.50 o 
  -5   2   4      910.47     1070.12     42.65 o 
  -4   2   4     3408.79     3532.18    136.97 o 
  -3   2   4     4598.47     4094.85    126.73 o 
  -2   2   4     4168.39     4483.74    164.91 o 
  -1   2   4     2389.47     2228.54     61.33 o 
   0   2   4     7977.00     7686.35    224.62 o 
   1   2   4     2386.91     2412.67    117.86 o 
   2   2   4     4209.70     4050.62    139.97 o 
   3   2   4     4857.20     4034.41    127.68 o 
   4   2   4     3575.94     3915.41    193.65 o 
   5   2   4     1025.79     1287.02     39.32 o 
   6   2   4      584.38      537.24     29.18 o 
   7   2   4     1008.41     1228.67     84.37 o 
   8   2   4      204.39      147.16     26.73 o 
   9   2   4      164.23      157.36     23.29 o 
  10   2   4       12.88       24.71     14.76 o 
 -10   3   4       13.05       38.34     24.54 o 
  -9   3   4       24.73       31.55     19.47 o 
  -8   3   4      592.60      704.48     97.69 o 
  -7   3   4      370.45      416.63     26.30 o 
  -6   3   4      411.19      437.43     21.76 o 
  -5   3   4      157.58      167.35     12.85 o 
  -4   3   4      819.46      898.06     29.24 o 
  -3   3   4      582.66      619.63     33.63 o 
  -2   3   4     1992.75     1761.40     85.24 o 
  -1   3   4     2494.70     1932.62    180.96 o 
   0   3   4     5215.75     4691.95    143.22 o 
   1   3   4     2690.03     2036.13    119.40 o 
   2   3   4     1997.33     1754.50     65.58 o 
   3   3   4      454.71      458.12     22.68 o 
   4   3   4      796.78      786.25     47.14 o 
   5   3   4      145.97      178.97     16.93 o 
   6   3   4      425.63      511.88     50.78 o 
   7   3   4      383.29      676.36    189.84 o 
   8   3   4      585.45      769.89     79.91 o 
   9   3   4       25.03       22.11     13.50 o 
  10   3   4       11.96       13.54     18.08 o 
 -10   4   4       69.70      110.41     26.77 o 
  -9   4   4       69.24       73.99     24.20 o 
  -8   4   4      359.25      346.93     37.80 o 
  -7   4   4      418.28      442.10     33.94 o 
  -6   4   4      951.31     1064.48     51.82 o 
  -5   4   4       91.73       82.03     11.96 o 
  -4   4   4     2760.77     2754.47     53.31 o 
  -3   4   4     1172.35     1177.31     96.87 o 
  -2   4   4      896.63      740.61     56.95 o 
  -1   4   4     2949.54     2599.39    201.81 o 
   0   4   4      587.04      708.23     24.83 o 
   1   4   4     2807.12     2585.07    110.55 o 
   2   4   4      813.80      673.25     44.48 o 
   3   4   4     1164.42     1369.90     83.84 o 
   4   4   4     2763.05     2793.84     78.84 o 
   5   4   4      119.57      161.43     23.89 o 
   6   4   4      972.62     1112.76     56.24 o 
   7   4   4      402.62      550.41     42.56 o 
   8   4   4      365.95      366.92     51.27 o 
   9   4   4       57.24       70.61     46.32 o 
  10   4   4       75.33       21.59     50.34 o 
  -9   5   4       15.95       50.51     63.11 o 
  -8   5   4       31.30       33.11     28.21 o 
  -7   5   4       38.67       47.54     10.46 o 
  -6   5   4     1076.50     1074.12     40.11 o 
  -5   5   4      178.01      204.15     22.43 o 
  -4   5   4      373.37      472.94     22.49 o 
  -3   5   4      307.10      331.26     14.26 o 
  -2   5   4      180.02      234.85     31.32 o 
  -1   5   4     2273.37     2128.77    152.54 o 
   0   5   4     5065.65     5814.63    208.44 o 
   1   5   4     2416.59     2341.52    114.35 o 
   2   5   4      208.46      259.22     15.32 o 
   3   5   4      295.97      266.89     20.22 o 
   4   5   4      428.52      497.97     29.81 o 
   5   5   4      189.52      215.90     21.51 o 
   6   5   4     1074.17     1021.35     53.69 o 
   7   5   4       38.06       32.55     40.63 o 
   8   5   4       26.90       22.84     20.37 o 
   9   5   4       12.60       59.96     27.77 o 
  -9   6   4       20.01       80.15     46.66 o 
  -8   6   4       63.04       58.90     60.08 o 
  -7   6   4       23.37       44.63     14.80 o 
  -6   6   4      578.75      592.69     47.61 o 
  -5   6   4       35.85       77.34     10.36 o 
  -4   6   4      598.73      654.09     25.78 o 
  -3   6   4       87.10       90.07      8.35 o 
  -2   6   4     1143.62     1242.99     51.10 o 
  -1   6   4      303.25      303.95     21.87 o 
   0   6   4     6023.29     5823.26    148.70 o 
   1   6   4      288.10      327.77     29.84 o 
   2   6   4     1132.91     1090.57     57.91 o 
   3   6   4       90.83       73.70     13.84 o 
   4   6   4      648.93      615.42     35.74 o 
   5   6   4       35.30       44.88     11.29 o 
   6   6   4      605.21      604.14     45.33 o 
   7   6   4       29.42       33.48     27.89 o 
   8   6   4       64.97       19.75     19.33 o 
   9   6   4       18.95        9.76     19.71 o 
  -9   7   4       66.51      -41.46     42.49 o 
  -8   7   4      126.22      -15.68     58.51 o 
  -7   7   4       19.00       20.08      8.74 o 
  -6   7   4      108.92      137.48     29.74 o 
  -5   7   4      123.52      139.61     20.29 o 
  -4   7   4      808.13      935.80     40.50 o 
  -3   7   4      226.90      171.31     16.93 o 
  -2   7   4     1161.25     1234.04     69.02 o 
  -1   7   4       22.04       52.41      9.37 o 
   0   7   4     2264.85     2590.92     54.90 o 
   1   7   4       23.73       37.32      7.89 o 
   2   7   4     1207.73     1273.92     38.68 o 
   3   7   4      212.72      174.10     20.24 o 
   4   7   4      799.73      817.33     50.05 o 
   5   7   4      128.14      112.03     19.07 o 
   6   7   4       97.01      115.98     22.84 o 
   7   7   4       15.12       -1.70     24.24 o 
   8   7   4      126.51       88.71     32.90 o 
   9   7   4       63.27       11.54     29.08 o 
  -8   8   4      140.57      107.94     51.40 o 
  -7   8   4      111.26       80.56     24.54 o 
  -6   8   4      289.79      252.23     82.78 o 
  -5   8   4       73.18      115.07     27.92 o 
  -4   8   4      315.47      385.30     27.50 o 
  -3   8   4      152.38      152.50     16.78 o 
  -2   8   4      661.83      618.07     44.63 o 
  -1   8   4      190.01      197.55     17.55 o 
   0   8   4      397.49      388.79     23.88 o 
   1   8   4      173.97      179.00     16.13 o 
   2   8   4      648.58      682.03     31.46 o 
   3   8   4      138.08      151.87     20.22 o 
   4   8   4      324.27      277.07     33.05 o 
   5   8   4       83.54       61.30     19.64 o 
   6   8   4      292.43      306.48     31.76 o 
   7   8   4      113.66       74.19     27.67 o 
   8   8   4      137.98      194.94     39.87 o 
  -8   9   4       61.61      100.09     46.31 o 
  -7   9   4       27.92       12.56     21.07 o 
  -6   9   4      119.06      103.18     20.42 o 
  -5   9   4      217.01      210.74     62.12 o 
  -4   9   4      445.85      410.22    116.72 o 
  -3   9   4     1002.24     1036.98     62.20 o 
  -2   9   4      546.66      528.22     32.39 o 
  -1   9   4      421.86      403.16     27.48 o 
   0   9   4       40.62       36.26      9.87 o 
   1   9   4      466.72      464.25     28.63 o 
   2   9   4      596.57      590.48     32.59 o 
   3   9   4     1062.89      980.98     55.24 o 
   4   9   4      466.55      472.80     42.82 o 
   5   9   4      216.55      183.25     25.50 o 
   6   9   4      125.47       91.04     19.11 o 
   7   9   4       23.66        7.12     20.29 o 
   8   9   4       59.40       36.89     19.56 o 
  -7  10   4      173.33       94.94     29.03 o 
  -6  10   4        7.67       23.83     13.63 o 
  -5  10   4      375.82      393.54     61.70 o 
  -4  10   4       33.03       38.63     35.65 o 
  -3  10   4      369.97      341.04     33.52 o 
  -2  10   4       32.91       65.81     29.57 o 
  -1  10   4      134.25      121.92     17.86 o 
   0  10   4       53.26       67.52     15.49 o 
   1  10   4      133.57      131.59     17.88 o 
   2  10   4       27.16       39.78     13.18 o 
   3  10   4      365.91      322.70     46.49 o 
   4  10   4       27.44        9.22     14.26 o 
   5  10   4      375.58      391.55     37.07 o 
   6  10   4       10.81        2.52     15.49 o 
   7  10   4      169.23      123.44     29.82 o 
  -6  11   4      113.25       85.32     20.68 o 
  -5  11   4       32.33       35.92     22.94 o 
  -4  11   4        5.83       25.38     16.68 o 
  -3  11   4      167.74      115.26     23.81 o 
  -2  11   4      137.50      127.66     22.68 o 
  -1  11   4       83.91       62.45     14.01 o 
   0  11   4      114.55      137.82     19.29 o 
   1  11   4      109.10      102.19     16.64 o 
   2  11   4      131.91      171.53     29.89 o 
   3  11   4      189.45      132.28     31.57 o 
   4  11   4        7.86      -17.55     17.55 o 
   5  11   4       27.18       67.71     15.18 o 
   6  11   4      111.39       88.86     20.16 o 
  -5  12   4       27.58       26.91      9.60 o 
  -4  12   4       81.68       72.90     17.20 o 
  -3  12   4       56.17       64.62     21.25 o 
  -2  12   4       46.32       44.60     14.56 o 
  -1  12   4       53.16       35.57     11.57 o 
   0  12   4       89.32       66.34     13.83 o 
   1  12   4       47.83       34.90     12.42 o 
   2  12   4       44.22       19.95     16.88 o 
   3  12   4       57.15       57.07     21.62 o 
   4  12   4       79.06       79.45     19.87 o 
   5  12   4       31.06       36.93     13.39 o 
   6  12   4       19.72       31.36     17.16 o 
  -4  13   4       37.37       31.53     10.52 o 
  -3  13   4       14.69        5.51      9.57 o 
  -2  13   4       10.36       26.69     12.87 o 
  -1  13   4       30.38       38.70     12.26 o 
   0  13   4        0.22        5.41      9.20 o 
   1  13   4       38.38       33.90     12.98 o 
   2  13   4        8.34        6.94     16.01 o 
   3  13   4       19.80       -8.68     18.86 o 
   4  13   4       37.31       36.08     13.04 o 
  -2  14   4       10.31       -1.55     17.13 o 
  -1  14   4        3.75       15.33     11.96 o 
   0  14   4        0.38        2.06      7.52 o 
   1  14   4        3.53      -10.60     13.24 o 
   2  14   4       10.77      -12.93     12.93 o 
   1   0   5    28480.72    25890.00    153.69 o 
   2   0   5      487.51      425.85     24.66 o 
   3   0   5      263.48      147.86     12.67 o 
   4   0   5     4510.56     3960.51     74.77 o 
   5   0   5      566.62      574.65     25.77 o 
   6   0   5     1933.73     2088.31     54.20 o 
   7   0   5      194.52      284.59     22.88 o 
   8   0   5       30.26       10.03     23.90 o 
   9   0   5       15.68       39.49     24.50 o 
  10   0   5       20.59       34.22     13.08 o 
 -10   1   5        0.93      -17.86     17.86 o 
  -9   1   5      240.34      301.49     44.36 o 
  -8   1   5       88.68       79.54     21.41 o 
  -7   1   5     1774.36     1786.41     53.80 o 
  -6   1   5      223.29      259.33     31.31 o 
  -5   1   5     1743.04     1807.82    106.99 o 
  -4   1   5      262.40      202.90     15.91 o 
  -3   1   5     5278.36     5107.77     94.54 o 
  -2   1   5     3734.49     3956.48     77.73 o 
  -1   1   5     1353.02     1607.30     51.12 o 
   0   1   5     5599.11     5603.29    144.13 o 
   1   1   5     1298.00     1677.49     33.95 o 
   2   1   5     3526.22     3859.31     88.72 o 
   3   1   5     4898.59     4503.59     63.76 o 
   4   1   5      222.29      179.66     12.17 o 
   5   1   5     1584.23     1753.71     56.09 o 
   6   1   5      227.65      288.44     24.31 o 
   7   1   5     1694.60     1947.48    113.56 o 
   8   1   5       77.11      102.23     39.08 o 
   9   1   5      230.83      264.23     38.76 o 
  10   1   5        0.69        7.96      9.56 o 
 -10   2   5       83.96       93.12     23.82 o 
  -9   2   5       14.95       55.56     24.61 o 
  -8   2   5      131.32      155.48     17.49 o 
  -7   2   5      322.07      363.56     25.35 o 
  -6   2   5       34.75       51.30     10.15 o 
  -5   2   5      612.31      701.92     35.65 o 
  -4   2   5     2446.23     2332.32    122.81 o 
  -3   2   5     1592.76     1298.20     47.83 o 
  -2   2   5     1208.78     1139.10     46.70 o 
  -1   2   5     2679.02     2981.73    189.26 o 
   0   2   5     5767.81     5681.62    196.01 o 
   1   2   5     2453.51     2467.28     76.78 o 
   2   2   5     1244.10      974.10     56.66 o 
   3   2   5     1365.73      929.69     61.89 o 
   4   2   5     2549.16     2811.21    183.67 o 
   5   2   5      515.84      629.05     46.67 o 
   6   2   5       28.95       43.78     13.42 o 
   7   2   5      296.33      323.30     34.97 o 
   8   2   5      131.30      199.67     33.52 o 
   9   2   5       12.73       43.16     15.02 o 
  10   2   5       86.40       97.80     26.87 o 
 -10   3   5       18.95       26.47     21.45 o 
  -9   3   5      230.55      236.08     37.33 o 
  -8   3   5      525.18      606.40     43.93 o 
  -7   3   5     1192.81     1128.55     43.69 o 
  -6   3   5     1251.57     1118.95     34.50 o 
  -5   3   5       74.77       57.00      8.13 o 
  -4   3   5     2343.06     2148.03     92.13 o 
  -3   3   5      211.21      179.02     16.81 o 
  -2   3   5      596.22      522.90     30.12 o 
  -1   3   5      154.34      152.20     14.39 o 
   0   3   5     3095.93     2672.14     93.53 o 
   1   3   5      165.38      188.50     16.59 o 
   2   3   5      610.32      540.64     27.09 o 
   3   3   5      191.05      158.76     15.30 o 
   4   3   5     2351.21     2208.61     70.78 o 
   5   3   5       55.14       53.11     13.99 o 
   6   3   5     1256.33     1238.24     68.85 o 
   7   3   5     1228.52     1153.43     68.74 o 
   8   3   5      483.26      563.32     60.44 o 
   9   3   5      247.28      254.71     28.46 o 
  10   3   5       12.98       30.06     35.67 o 
 -10   4   5       35.99       53.99     22.50 o 
  -9   4   5       67.75       78.43     20.60 o 
  -8   4   5       53.70       39.97     11.10 o 
  -7   4   5      190.99      183.62     19.49 o 
  -6   4   5      576.56      481.27     32.77 o 
  -5   4   5      328.70      274.30     17.54 o 
  -4   4   5      815.24      891.98     25.94 o 
  -3   4   5      387.63      407.32     28.44 o 
  -2   4   5      619.16      567.14     40.09 o 
  -1   4   5     2400.23     2556.74    179.13 o 
   0   4   5     3804.77     3488.51    115.40 o 
   1   4   5     2578.77     2715.37    165.56 o 
   2   4   5      696.75      652.33     43.52 o 
   3   4   5      413.49      540.46     34.22 o 
   4   4   5      854.83     1021.93     41.45 o 
   5   4   5      267.91      289.60     20.30 o 
   6   4   5      575.26      537.77     37.11 o 
   7   4   5      184.55      157.50     23.60 o 
   8   4   5       54.31       51.55     42.67 o 
   9   4   5       72.44       49.16     11.33 o 
  10   4   5       36.67      -22.25     22.25 o 
  -9   5   5      131.31      157.90     56.51 o 
  -8   5   5      178.85      169.99     19.56 o 
  -7   5   5      420.08      424.45     27.25 o 
  -6   5   5      483.68      553.12     27.19 o 
  -5   5   5      385.59      423.21     25.14 o 
  -4   5   5     1323.65     1313.24     36.23 o 
  -3   5   5      762.57      900.10     25.02 o 
  -2   5   5      299.85      397.43     52.91 o 
  -1   5   5      920.55      820.70     76.73 o 
   0   5   5       87.84       78.43     13.90 o 
   1   5   5      856.17      809.96     36.45 o 
   2   5   5      303.68      322.60     28.38 o 
   3   5   5      752.58      774.80     41.42 o 
   4   5   5     1250.53     1245.55     57.81 o 
   5   5   5      407.05      474.91     32.22 o 
   6   5   5      494.87      558.29     40.94 o 
   7   5   5      465.69      453.28     37.56 o 
   8   5   5      186.24      163.63     38.92 o 
   9   5   5      151.38      116.59     32.62 o 
  -9   6   5      181.26      105.37     55.79 o 
  -8   6   5      141.75      115.33     47.18 o 
  -7   6   5      117.54      145.46     22.10 o 
  -6   6   5      107.58      126.92     23.16 o 
  -5   6   5       20.51       22.55      8.85 o 
  -4   6   5      520.55      660.74     25.94 o 
  -3   6   5      316.86      334.68     20.34 o 
  -2   6   5     2165.54     2643.03    104.49 o 
  -1   6   5     2120.05     2133.58     75.24 o 
   0   6   5     2246.80     1838.51     49.35 o 
   1   6   5     1999.17     1900.84     38.80 o 
   2   6   5     2190.44     2227.75     60.48 o 
   3   6   5      261.13      252.76     24.13 o 
   4   6   5      559.57      590.72     35.88 o 
   5   6   5       22.90       24.56     12.15 o 
   6   6   5      115.63      106.45     20.86 o 
   7   6   5      132.31      148.71     23.64 o 
   8   6   5      136.63       69.76     24.34 o 
   9   6   5      187.51      171.46     40.82 o 
  -9   7   5       17.50       36.88     28.57 o 
  -8   7   5       30.47      -64.71     64.71 o 
  -7   7   5       49.20       29.61      9.20 o 
  -6   7   5      418.83      466.34     36.45 o 
  -5   7   5       22.54       36.00      8.38 o 
  -4   7   5     1012.49     1188.95     46.13 o 
  -3   7   5       96.35       96.23     10.88 o 
  -2   7   5      115.20      116.05     10.55 o 
  -1   7   5     2964.55     3046.34     90.86 o 
   0   7   5        7.20       32.93      8.78 o 
   1   7   5     2931.61     2688.01     56.59 o 
   2   7   5       95.45      111.56     10.83 o 
   3   7   5       85.33       77.96     16.08 o 
   4   7   5     1016.04     1024.78     50.81 o 
   5   7   5       24.46       34.97     13.58 o 
   6   7   5      436.56      388.82     40.18 o 
   7   7   5       47.16       -1.23     22.17 o 
   8   7   5       42.28       42.88     23.01 o 
   9   7   5       20.93       -3.23     16.19 o 
  -8   8   5       41.07      -29.64     48.09 o 
  -7   8   5        9.55       40.63     45.62 o 
  -6   8   5      182.55      255.01     34.10 o 
  -5   8   5      223.76      214.68     21.06 o 
  -4   8   5      350.77      455.50     30.24 o 
  -3   8   5      187.29      218.50     20.67 o 
  -2   8   5      435.25      450.35     32.16 o 
  -1   8   5      159.33      143.03     15.39 o 
   0   8   5      538.02      603.70     30.22 o 
   1   8   5      162.52      179.72     16.56 o 
   2   8   5      412.89      421.80     25.23 o 
   3   8   5      190.04      178.12     24.26 o 
   4   8   5      362.77      384.90     38.17 o 
   5   8   5      213.86      184.28     26.52 o 
   6   8   5      182.05      230.06     29.67 o 
   7   8   5       10.75        8.25     21.68 o 
   8   8   5       48.59       68.45     28.54 o 
  -8   9   5      134.76       71.50     37.94 o 
  -7   9   5        0.24       -5.43     31.13 o 
  -6   9   5      196.15      151.89     35.51 o 
  -5   9   5      193.88      121.73     54.18 o 
  -4   9   5      138.94      137.17     26.30 o 
  -3   9   5      139.27      165.83     23.24 o 
  -2   9   5        0.15       13.58     11.04 o 
  -1   9   5      194.94      192.94     20.43 o 
   0   9   5        4.49       -6.69     14.19 o 
   1   9   5      193.35      198.09     19.85 o 
   2   9   5        3.83        8.71      8.40 o 
   3   9   5      134.44      117.13     21.63 o 
   4   9   5      123.51      131.96     22.42 o 
   5   9   5      196.41      163.13     23.85 o 
   6   9   5      171.01      162.82     24.05 o 
   7   9   5        0.27        3.21     22.00 o 
   8   9   5      134.00       82.92     26.29 o 
  -7  10   5       33.02        9.39     24.70 o 
  -6  10   5       32.16       21.62     10.29 o 
  -5  10   5       26.83       24.14     13.43 o 
  -4  10   5      357.72      298.36     88.20 o 
  -3  10   5      227.67      250.23     58.21 o 
  -2  10   5      510.41      558.73     63.17 o 
  -1  10   5      871.14      837.96     42.47 o 
   0  10   5      136.88      171.38     19.87 o 
   1  10   5      881.42      804.65     40.99 o 
   2  10   5      471.83      479.49     31.98 o 
   3  10   5      214.16      196.31     37.75 o 
   4  10   5      328.01      227.99     29.22 o 
   5  10   5       24.48       39.00     16.18 o 
   6  10   5       27.12       10.96     10.32 o 
   7  10   5       34.36       50.64     37.55 o 
  -6  11   5      102.65       67.49     26.40 o 
  -5  11   5       67.23       45.15     17.10 o 
  -4  11   5       15.43        9.66     20.53 o 
  -3  11   5       25.45       -2.42     14.27 o 
  -2  11   5      137.61      164.55     24.06 o 
  -1  11   5       82.08       52.60     14.29 o 
   0  11   5      335.13      350.16     28.87 o 
   1  11   5       81.61       72.50     14.90 o 
   2  11   5      146.72      150.77     28.37 o 
   3  11   5       27.02       -5.07     18.39 o 
   4  11   5        7.91      -11.55     19.08 o 
   5  11   5       65.58       50.00     16.74 o 
   6  11   5      108.27       80.87     19.52 o 
  -5  12   5       53.53       41.16     12.03 o 
  -4  12   5       26.16       28.17     16.38 o 
  -3  12   5       73.27      103.79     22.73 o 
  -2  12   5       22.18       27.27     14.05 o 
  -1  12   5       66.56       75.99     14.94 o 
   0  12   5        0.06       -2.56      9.52 o 
   1  12   5       68.45       99.55     16.93 o 
   2  12   5       22.95       13.95     18.60 o 
   3  12   5       68.06       78.93     25.73 o 
   4  12   5       28.98       25.82     14.47 o 
   5  12   5       54.17       47.25     15.22 o 
  -4  13   5       32.61       17.96     15.53 o 
  -3  13   5       14.78        0.94     33.80 o 
  -2  13   5        1.49       -3.09     19.07 o 
  -1  13   5        3.82        4.76      9.60 o 
   0  13   5        1.21       -1.40     11.93 o 
   1  13   5        5.14       10.52      7.38 o 
   2  13   5        3.99      -13.26     16.10 o 
   3  13   5       14.25      -10.78     14.99 o 
   4  13   5       33.88       35.34     12.13 o 
  -2  14   5        1.08       -3.52      7.96 o 
  -1  14   5      100.20       95.71     18.10 o 
   0  14   5        2.79        5.26     12.77 o 
   1  14   5      100.72      156.46     33.44 o 
   2  14   5        1.54      -16.86     16.86 o 
   0   0   6      523.52      390.93     29.52 o 
   1   0   6      527.02      622.96     23.14 o 
   2   0   6        9.49       10.67      2.98 o 
   3   0   6      163.08      213.11     16.08 o 
   4   0   6      865.15      706.23     37.88 o 
   5   0   6     2287.75     2106.06    175.33 o 
   6   0   6      208.38      194.02     25.73 o 
   7   0   6     1734.19     1471.26    162.00 o 
   8   0   6        6.30        7.08     13.74 o 
   9   0   6      147.40      182.30     37.91 o 
  10   0   6        0.32       15.81     14.57 o 
 -10   1   6       19.39       -3.87     11.65 o 
  -9   1   6       11.96       42.63     22.49 o 
  -8   1   6       67.22       29.65     10.26 o 
  -7   1   6       16.80       33.07     15.98 o 
  -6   1   6      285.99      236.51     23.61 o 
  -5   1   6       58.40       70.74     12.61 o 
  -4   1   6      670.22      666.20     31.83 o 
  -3   1   6      120.80      126.55     14.40 o 
  -2   1   6      745.13      656.90     29.51 o 
  -1   1   6     3305.62     3261.62     80.17 o 
   0   1   6     2785.54     3347.65     47.84 o 
   1   1   6     3515.10     3654.63     83.88 o 
   2   1   6      694.12      615.21     20.45 o 
   3   1   6       67.61       78.66      8.25 o 
   4   1   6      694.12      696.01     33.02 o 
   5   1   6       42.36       72.53     11.15 o 
   6   1   6      283.48      283.27     22.89 o 
   7   1   6       13.24       28.61     22.66 o 
   8   1   6       60.11       36.20     19.20 o 
   9   1   6       10.67       22.68     49.05 o 
  10   1   6       17.38       15.82     10.86 o 
 -10   2   6        3.12        7.79     12.99 o 
  -9   2   6      101.26       97.15     27.78 o 
  -8   2   6      617.21      594.60     47.46 o 
  -7   2   6      132.96      139.53     16.40 o 
  -6   2   6      415.21      340.77     28.40 o 
  -5   2   6      324.07      351.70     26.17 o 
  -4   2   6     1229.92     1527.47    124.90 o 
  -3   2   6        9.91       12.68      6.40 o 
  -2   2   6     4975.72     4958.23    133.70 o 
  -1   2   6     1493.00     2121.49    157.59 o 
   0   2   6       37.79       55.52      9.90 o 
   1   2   6     1585.15     2044.91     42.41 o 
   2   2   6     5041.17     4254.37    250.17 o 
   3   2   6       21.82       17.78      3.58 o 
   4   2   6     1169.22     1407.98     73.10 o 
   5   2   6      308.86      293.47     30.71 o 
   6   2   6      450.04      368.88     37.94 o 
   7   2   6      156.50      174.54     25.36 o 
   8   2   6      640.37      598.03    155.18 o 
   9   2   6      106.71       67.39     15.35 o 
  10   2   6        4.01       17.66     12.33 o 
 -10   3   6       29.82       43.47     20.75 o 
  -9   3   6       18.74       29.80     17.95 o 
  -8   3   6      152.78      159.62     19.95 o 
  -7   3   6      215.72      221.02     20.82 o 
  -6   3   6      573.16      598.52     30.03 o 
  -5   3   6      144.80      127.35     13.89 o 
  -4   3   6      359.02      300.48     26.81 o 
  -3   3   6      287.16      288.79     20.61 o 
  -2   3   6      674.13      664.56     31.20 o 
  -1   3   6      763.49      822.86     68.32 o 
   0   3   6       25.82       41.24      7.89 o 
   1   3   6      685.49      640.44     44.14 o 
   2   3   6      656.70      636.32     23.55 o 
   3   3   6      348.12      285.78     18.23 o 
   4   3   6      402.54      353.57     36.08 o 
   5   3   6      135.58      114.66     15.06 o 
   6   3   6      569.80      625.86     65.08 o 
   7   3   6      222.51      209.43     33.36 o 
   8   3   6      145.62      202.20     45.43 o 
   9   3   6       21.77       18.78     25.52 o 
  10   3   6       32.29       43.86     19.69 o 
 -10   4   6       77.05      133.38     27.11 o 
  -9   4   6       98.30       97.62     38.82 o 
  -8   4   6      195.61      197.11     18.81 o 
  -7   4   6      480.07      389.60     28.70 o 
  -6   4   6        6.00        5.90      6.95 o 
  -5   4   6      191.36      176.45     16.49 o 
  -4   4   6      817.22      933.84     31.56 o 
  -3   4   6     1681.21     1955.57    174.46 o 
  -2   4   6     2337.66     2500.77    205.02 o 
  -1   4   6     3794.09     3259.01    253.72 o 
   0   4   6     3361.63     3244.48     97.35 o 
   1   4   6     3659.75     3222.01    117.71 o 
   2   4   6     2350.19     2583.50    149.00 o 
   3   4   6     1616.72     1811.01    101.62 o 
   4   4   6      903.16     1055.44     54.39 o 
   5   4   6      187.61      213.93     38.04 o 
   6   4   6        9.08       20.36     18.78 o 
   7   4   6      455.28      377.70     33.50 o 
   8   4   6      217.51      256.12     44.97 o 
   9   4   6       95.79       58.49     17.42 o 
  10   4   6       79.83       51.62     22.89 o 
  -9   5   6       42.15       34.49     45.98 o 
  -8   5   6      256.37      236.20     25.60 o 
  -7   5   6      139.37      131.42     16.48 o 
  -6   5   6      265.14      297.57     22.23 o 
  -5   5   6      179.18      192.64     17.06 o 
  -4   5   6      986.29     1103.68     31.23 o 
  -3   5   6     1191.63     1267.54     30.22 o 
  -2   5   6     1001.38      975.80    134.86 o 
  -1   5   6      629.80      814.80     65.08 o 
   0   5   6     1281.25     1329.23     42.30 o 
   1   5   6      651.52      720.90     32.95 o 
   2   5   6     1152.57     1169.83    119.79 o 
   3   5   6     1130.58     1134.58     66.72 o 
   4   5   6      993.78     1086.29     44.50 o 
   5   5   6      162.51      172.33     21.01 o 
   6   5   6      253.16      270.40     33.99 o 
   7   5   6      147.64      127.96     20.95 o 
   8   5   6      244.27      214.47     42.48 o 
   9   5   6       44.48       34.66     22.49 o 
  -9   6   6       97.27       41.93     35.37 o 
  -8   6   6       38.67       57.85     12.63 o 
  -7   6   6      118.93      144.41     17.90 o 
  -6   6   6      299.32      374.42     25.32 o 
  -5   6   6       64.03       52.40      8.77 o 
  -4   6   6      328.61      400.43     20.34 o 
  -3   6   6      110.75      125.82     10.93 o 
  -2   6   6     2253.74     2712.60     70.31 o 
  -1   6   6      622.58      678.52     56.20 o 
   0   6   6      667.43      760.52     39.45 o 
   1   6   6      638.69      624.01     32.55 o 
   2   6   6     2352.18     2414.97     75.04 o 
   3   6   6      131.06      107.66     16.07 o 
   4   6   6      304.35      295.55     26.60 o 
   5   6   6       65.77       53.60     13.50 o 
   6   6   6      269.14      259.42     31.87 o 
   7   6   6      118.65      107.09     20.23 o 
   8   6   6       33.50        3.84     26.63 o 
   9   6   6       96.29       65.84     41.50 o 
  -8   7   6      109.91      -21.81     46.03 o 
  -7   7   6       15.62       16.28      7.92 o 
  -6   7   6      337.62      413.44     35.72 o 
  -5   7   6      277.22      272.79     23.99 o 
  -4   7   6      193.79      216.70     20.88 o 
  -3   7   6      142.54      156.92     14.26 o 
  -2   7   6       77.78       90.28     12.51 o 
  -1   7   6      146.25      146.04     19.61 o 
   0   7   6      186.57      173.05     15.42 o 
   1   7   6      141.44      107.30     12.56 o 
   2   7   6       65.39       71.86     10.14 o 
   3   7   6      134.15      108.53     18.85 o 
   4   7   6      175.08      187.82     23.72 o 
   5   7   6      275.65      244.70     29.01 o 
   6   7   6      323.19      321.67     36.85 o 
   7   7   6       14.25        0.20     14.51 o 
   8   7   6      115.03      111.62     34.22 o 
   9   7   6       61.47       19.90     31.24 o 
  -8   8   6       16.71      -62.02     62.02 o 
  -7   8   6       76.14       81.66     46.63 o 
  -6   8   6       41.52       50.48     15.96 o 
  -5   8   6       48.20       62.67     11.39 o 
  -4   8   6     1035.12     1092.74     46.20 o 
  -3   8   6      155.01      230.25     18.89 o 
  -2   8   6      384.94      462.32     25.08 o 
  -1   8   6     1034.26     1141.02     44.92 o 
   0   8   6      615.85      625.65     31.13 o 
   1   8   6      996.13     1109.41     40.78 o 
   2   8   6      416.55      441.32     26.20 o 
   3   8   6      157.18      145.02     22.87 o 
   4   8   6     1058.55      995.80     66.68 o 
   5   8   6       50.11       48.71     16.83 o 
   6   8   6       49.94       65.09     19.42 o 
   7   8   6       72.99       80.76     31.80 o 
   8   8   6       19.33       37.10     26.39 o 
  -8   9   6       21.64      -38.06     38.06 o 
  -7   9   6       13.71       30.02     34.89 o 
  -6   9   6      213.77      178.23     51.61 o 
  -5   9   6       47.04       44.72     25.18 o 
  -4   9   6      438.60      400.49    103.70 o 
  -3   9   6       59.94       38.05     13.44 o 
  -2   9   6      230.48      227.33     27.83 o 
  -1   9   6      470.43      510.83     32.21 o 
   0   9   6       14.80       10.81      9.48 o 
   1   9   6      489.63      549.59     31.82 o 
   2   9   6      248.06      254.53     22.18 o 
   3   9   6       59.34       51.68     21.74 o 
   4   9   6      447.07      376.07     34.45 o 
   5   9   6       42.25       65.16     17.86 o 
   6   9   6      221.03      187.79     26.20 o 
   7   9   6       13.58       25.38     33.73 o 
   8   9   6       27.19        7.71     18.11 o 
  -7  10   6        9.78      -24.73     32.87 o 
  -6  10   6       17.32       46.11     17.15 o 
  -5  10   6        2.50       14.07     10.61 o 
  -4  10   6       11.27        2.15     13.58 o 
  -3  10   6       49.10       59.28     19.04 o 
  -2  10   6      792.71     1065.78     62.86 o 
  -1  10   6       17.75       39.34     12.78 o 
   0  10   6     1248.54     1374.01     53.49 o 
   1  10   6       18.73       27.14     11.66 o 
   2  10   6      756.62      852.04     42.28 o 
   3  10   6       50.58       38.26     20.80 o 
   4  10   6        5.08        4.26     18.03 o 
   5  10   6        1.69        2.57     15.08 o 
   6  10   6       17.65       -4.39     10.78 o 
   7  10   6       11.45        4.39     14.37 o 
  -6  11   6       54.51       35.39     25.21 o 
  -5  11   6        2.74        8.93      9.64 o 
  -4  11   6      124.17      137.93     30.63 o 
  -3  11   6       13.67        5.74     10.87 o 
  -2  11   6        9.68        5.19     13.59 o 
  -1  11   6      305.66      247.63     24.12 o 
   0  11   6      122.61      115.58     16.22 o 
   1  11   6      304.30      262.06     24.69 o 
   2  11   6       10.87        6.53     16.23 o 
   3  11   6       16.78       11.73     19.99 o 
   4  11   6      127.62      121.58     23.84 o 
   5  11   6        4.33       -3.63     13.73 o 
   6  11   6       54.46       19.47     22.64 o 
  -5  12   6        8.00       10.10     11.60 o 
  -4  12   6       29.74       37.53     14.61 o 
  -3  12   6        1.98        9.83     24.48 o 
  -2  12   6      127.07      100.86     27.99 o 
  -1  12   6       25.55       22.36      9.05 o 
   0  12   6       78.55       43.76     10.65 o 
   1  12   6       26.60       51.88     12.33 o 
   2  12   6      130.36      153.37     33.88 o 
   3  12   6        3.66       -2.84     13.93 o 
   4  12   6       25.50       22.79     12.88 o 
   5  12   6       10.49       16.61     13.47 o 
  -4  13   6       25.24       12.42     11.82 o 
  -3  13   6       49.24       28.37     10.92 o 
  -2  13   6        3.92       -5.91     23.64 o 
  -1  13   6        4.87       10.05      7.91 o 
   0  13   6        2.74       13.02      8.54 o 
   1  13   6        5.35       19.50     17.12 o 
   2  13   6        3.90      -11.33     24.01 o 
   3  13   6       52.35       22.27     12.70 o 
   4  13   6       28.07       41.36     15.10 o 
  -2  14   6       45.70       31.19     15.12 o 
  -1  14   6       73.59       77.23     19.95 o 
   0  14   6       83.53       70.72     13.34 o 
   1  14   6       73.47       52.09     15.36 o 
   2  14   6       43.24       23.63     10.58 o 
   1   0   7    20321.96    17805.19    461.94 o 
   2   0   7     1049.09      841.59     23.89 o 
   3   0   7     7108.52     5826.14    108.71 o 
   4   0   7      126.43      115.07     19.51 o 
   5   0   7     2605.26     2244.64    232.25 o 
   6   0   7       49.98       70.34     18.79 o 
   7   0   7      101.51      101.94     20.83 o 
   8   0   7      176.16      106.20     28.28 o 
   9   0   7       21.12       28.90     19.32 o 
  10   0   7       10.55       17.49     11.73 o 
 -10   1   7       33.93       20.86     14.33 o 
  -9   1   7      107.31      134.76     30.42 o 
  -8   1   7       47.63       27.95     10.98 o 
  -7   1   7      966.41      868.68     55.18 o 
  -6   1   7      117.44       95.55     18.41 o 
  -5   1   7     1242.48     1287.84    185.71 o 
  -4   1   7     1465.05     1531.29     96.58 o 
  -3   1   7      147.00      112.56     13.81 o 
  -2   1   7     1473.43     1303.96     43.79 o 
  -1   1   7     1837.26     1884.71     57.45 o 
   0   1   7    21786.36    22735.94    240.92 o 
   1   1   7     1750.05     1785.25     43.09 o 
   2   1   7     1447.60     1279.89     34.61 o 
   3   1   7      129.63      108.29      8.19 o 
   4   1   7     1371.17     1254.54     64.47 o 
   5   1   7     1301.90     1366.25     65.11 o 
   6   1   7      124.13      129.90     18.59 o 
   7   1   7      997.84      912.39     60.68 o 
   8   1   7       49.23       65.09     48.20 o 
   9   1   7      125.44       72.18     22.37 o 
  10   1   7       33.42       14.22     14.00 o 
 -10   2   7       27.40       26.40     14.10 o 
  -9   2   7       18.87       48.07     21.02 o 
  -8   2   7      342.43      384.08     29.62 o 
  -7   2   7      160.44      118.63     27.40 o 
  -6   2   7       23.13       20.81     10.23 o 
  -5   2   7      212.01      192.09     24.37 o 
  -4   2   7     1281.37     1375.54     57.78 o 
  -3   2   7      358.96      315.84     16.36 o 
  -2   2   7     1608.03     1519.48     56.93 o 
  -1   2   7     1172.15     1317.31     93.92 o 
   0   2   7    10086.25     9384.00    239.67 o 
   1   2   7     1094.90     1160.81     71.24 o 
   2   2   7     1596.76     1326.10     68.68 o 
   3   2   7      496.38      314.01     39.43 o 
   4   2   7     1394.81     1423.85     91.99 o 
   5   2   7      209.82      188.07     17.76 o 
   6   2   7       16.38       14.82      9.05 o 
   7   2   7      158.08      128.90     25.18 o 
   8   2   7      331.42      357.25     39.55 o 
   9   2   7       20.16       31.45     25.35 o 
  10   2   7       31.24       45.03     20.20 o 
 -10   3   7       51.66       83.19     22.46 o 
  -9   3   7      304.35      365.60     44.58 o 
  -8   3   7      100.32      110.49     16.98 o 
  -7   3   7      480.28      463.69     29.55 o 
  -6   3   7      568.48      539.73     29.51 o 
  -5   3   7       31.10       32.16      8.08 o 
  -4   3   7     1636.56     1580.71     61.57 o 
  -3   3   7      694.17      676.51     61.68 o 
  -2   3   7      548.21      468.73     31.43 o 
  -1   3   7       69.37       69.45     11.37 o 
   0   3   7     1718.47     2018.49     53.88 o 
   1   3   7       50.55       46.92      9.80 o 
   2   3   7      506.95      425.53     19.68 o 
   3   3   7      727.31      638.15     37.42 o 
   4   3   7     1564.25     1387.24     58.36 o 
   5   3   7       60.51       64.27     17.43 o 
   6   3   7      561.70      499.36     48.82 o 
   7   3   7      475.87      471.71     48.08 o 
   8   3   7      113.34      123.96     36.73 o 
   9   3   7      305.52      325.98     32.74 o 
  10   3   7       49.41       52.79     25.18 o 
 -10   4   7        4.22       -8.44     13.79 o 
  -9   4   7        9.81       -8.79     15.57 o 
  -8   4   7      136.10      152.87     17.38 o 
  -7   4   7      176.10      202.23     19.81 o 
  -6   4   7      233.93      289.32     21.63 o 
  -5   4   7      861.00      707.27     32.30 o 
  -4   4   7     1549.79     1610.41     43.69 o 
  -3   4   7       85.33       75.30      7.39 o 
  -2   4   7     3089.24     2898.56    375.40 o 
  -1   4   7      102.10       88.79     12.47 o 
   0   4   7        1.48       13.51     12.42 o 
   1   4   7      112.35       91.85     13.00 o 
   2   4   7     2983.51     2681.40    158.94 o 
   3   4   7      121.42       98.84     10.40 o 
   4   4   7     1613.18     1784.63     89.36 o 
   5   4   7      897.79      823.74     63.98 o 
   6   4   7      242.88      282.63     34.73 o 
   7   4   7      177.19      212.84     25.59 o 
   8   4   7      133.06      134.03     36.99 o 
   9   4   7        9.90       11.20     19.96 o 
  -9   5   7        7.21       -6.63     35.94 o 
  -8   5   7      196.13      192.10     20.09 o 
  -7   5   7      337.39      355.79     25.50 o 
  -6   5   7      392.91      406.18     26.13 o 
  -5   5   7      505.16      566.55     25.15 o 
  -4   5   7      131.21      119.30     10.73 o 
  -3   5   7       52.95       47.91      6.36 o 
  -2   5   7     1604.94     1857.25    225.33 o 
  -1   5   7      240.14      249.90     33.54 o 
   0   5   7      161.99      125.79     12.94 o 
   1   5   7      233.44      202.26     17.61 o 
   2   5   7     1629.42     1820.72    204.60 o 
   3   5   7       32.42       18.89     10.44 o 
   4   5   7       91.28       94.11     15.78 o 
   5   5   7      506.13      586.07     36.46 o 
   6   5   7      397.52      393.10     35.72 o 
   7   5   7      324.94      378.69     35.84 o 
   8   5   7      218.57      191.82     40.43 o 
   9   5   7       14.35      -11.88     13.61 o 
  -9   6   7       14.95      -38.60     38.60 o 
  -8   6   7       60.61       93.44     18.54 o 
  -7   6   7       10.28       22.20     10.74 o 
  -6   6   7      256.07      268.46     22.42 o 
  -5   6   7       83.76       69.65     10.43 o 
  -4   6   7      388.92      380.97     19.89 o 
  -3   6   7      117.60      114.24     10.69 o 
  -2   6   7      761.54      878.21     51.79 o 
  -1   6   7      132.87      135.98     11.10 o 
   0   6   7     3436.61     3622.39     82.26 o 
   1   6   7      126.82      116.11     12.14 o 
   2   6   7      727.31      766.03     29.15 o 
   3   6   7       90.40       74.97     16.14 o 
   4   6   7      434.98      432.19     33.08 o 
   5   6   7       85.99       72.70     16.72 o 
   6   6   7      261.56      202.58     28.61 o 
   7   6   7       12.77        0.05     12.18 o 
   8   6   7       56.40       33.30     23.17 o 
   9   6   7       15.18       45.09     24.77 o 
  -8   7   7      242.37      230.77     80.80 o 
  -7   7   7       11.46       14.61      7.82 o 
  -6   7   7      711.69      926.82     52.44 o 
  -5   7   7      129.47      120.57     16.39 o 
  -4   7   7      557.22      621.22     36.81 o 
  -3   7   7        2.70       21.17      7.60 o 
  -2   7   7      351.28      373.91     20.67 o 
  -1   7   7      279.05      270.88     22.12 o 
   0   7   7      487.89      399.22     25.86 o 
   1   7   7      283.56      229.41     17.88 o 
   2   7   7      386.14      366.64     22.58 o 
   3   7   7        0.96       19.06     12.67 o 
   4   7   7      543.46      538.56     38.88 o 
   5   7   7      134.46      100.52     20.98 o 
   6   7   7      726.99      876.21     70.96 o 
   7   7   7       12.33        6.48     15.12 o 
   8   7   7      238.57      209.93     44.13 o 
   9   7   7       24.16       18.62     18.79 o 
  -8   8   7        8.64      -43.36     43.36 o 
  -7   8   7       17.51       26.87     37.93 o 
  -6   8   7      167.96      284.46     37.79 o 
  -5   8   7      113.65      114.36     19.57 o 
  -4   8   7      450.65      614.48     42.55 o 
  -3   8   7       90.60       92.71     16.09 o 
  -2   8   7     2315.62     2612.36     94.54 o 
  -1   8   7        6.54       12.90      6.80 o 
   0   8   7     1257.43     1314.63     60.91 o 
   1   8   7        4.66       13.11      6.44 o 
   2   8   7     2214.88     2240.01     75.99 o 
   3   8   7       86.94       65.82     23.67 o 
   4   8   7      439.31      530.95     40.55 o 
   5   8   7      114.71       98.47     21.39 o 
   6   8   7      179.93      227.83     31.74 o 
   7   8   7       15.31       17.17     13.99 o 
   8   8   7        8.78       -3.44     24.47 o 
  -8   9   7       53.00      -37.24     37.24 o 
  -7   9   7       58.07       40.26     33.63 o 
  -6   9   7       78.49      117.07     52.75 o 
  -5   9   7      227.12      208.74     69.36 o 
  -4   9   7       83.94       63.85     17.94 o 
  -3   9   7       46.46       41.66     14.01 o 
  -2   9   7        8.29       13.70      9.54 o 
  -1   9   7       18.29       17.46     10.31 o 
   0   9   7       46.66       28.31     12.39 o 
   1   9   7       16.07       16.68      9.46 o 
   2   9   7        5.69        5.30     12.73 o 
   3   9   7       43.01       27.73     31.41 o 
   4   9   7       87.45       85.82     23.66 o 
   5   9   7      222.41      270.18     31.16 o 
   6   9   7       94.19       79.02     18.71 o 
   7   9   7       54.89       41.11     22.74 o 
   8   9   7       59.26       59.54     25.89 o 
  -7  10   7       29.30       25.39     28.69 o 
  -6  10   7        7.08       37.05     37.05 o 
  -5  10   7       94.13       72.97     30.66 o 
  -4  10   7       28.25       34.65     15.63 o 
  -3  10   7      475.15      476.80    134.17 o 
  -2  10   7        9.45       33.97     13.34 o 
  -1  10   7      768.36      802.18     50.35 o 
   0  10   7       25.52       71.04     14.94 o 
   1  10   7      761.94      829.30     41.65 o 
   2  10   7        7.24       10.41     16.33 o 
   3  10   7      458.46      496.70     86.02 o 
   4  10   7       33.13       57.98     19.36 o 
   5  10   7       87.16      114.96     24.27 o 
   6  10   7        7.64       -2.82     19.08 o 
   7  10   7       27.72       46.32     25.61 o 
  -6  11   7       15.70       42.56     29.70 o 
  -5  11   7       31.95       49.20     22.06 o 
  -4  11   7       13.58        6.14     12.29 o 
  -3  11   7       96.54       95.06     22.48 o 
  -2  11   7      123.03      128.58     27.07 o 
  -1  11   7       12.55       16.28      9.42 o 
   0  11   7        1.09        6.64      8.28 o 
   1  11   7       10.00        6.48      6.83 o 
   2  11   7      118.02      133.15     35.25 o 
   3  11   7       97.20      105.11     30.65 o 
   4  11   7       10.92       -6.75     14.75 o 
   5  11   7       28.29       24.23     17.17 o 
   6  11   7       15.08      -13.67     13.67 o 
  -5  12   7      146.69      127.14     23.08 o 
  -4  12   7       48.00       22.56     36.50 o 
  -3  12   7      108.52       64.34     45.77 o 
  -2  12   7       17.43       -0.41      9.96 o 
  -1  12   7      122.16      140.13     18.02 o 
   0  12   7       78.94       82.72     14.86 o 
   1  12   7      122.88      142.17     18.90 o 
   2  12   7       16.40       21.75     16.97 o 
   3  12   7      112.74      113.01     22.34 o 
   4  12   7       48.06       27.58     12.66 o 
   5  12   7      141.66      130.59     29.42 o 
  -4  13   7        9.46       -6.38     10.37 o 
  -3  13   7        2.31        1.23      7.34 o 
  -2  13   7        7.35        1.74      9.50 o 
  -1  13   7       12.95        8.96      8.01 o 
   0  13   7        6.66       13.36      6.92 o 
   1  13   7       11.22       19.23      9.60 o 
   2  13   7        7.90      -14.47     16.45 o 
   3  13   7        2.58       -1.39     11.07 o 
   4  13   7        9.96      -13.77     29.23 o 
  -1  14   7      138.86      151.11     26.70 o 
   1  14   7      137.06      119.07     37.79 o 
   0   0   8        0.12        7.81      6.38 o 
   1   0   8        2.35        7.37      4.74 o 
   2   0   8     1623.69     1360.94     32.59 o 
   3   0   8       49.96       58.09      7.13 o 
   4   0   8     1242.88      988.49     61.37 o 
   5   0   8      751.26      829.41     75.30 o 
   6   0   8       20.86       31.80     13.89 o 
   7   0   8      302.18      252.70     32.75 o 
   8   0   8       20.65       46.18     12.92 o 
   9   0   8       25.17       13.36     18.44 o 
  10   0   8        3.15       10.40      9.70 o 
 -10   1   8       13.79       21.71     15.30 o 
  -9   1   8       19.52       21.52     16.60 o 
  -8   1   8       62.73       44.02     17.27 o 
  -7   1   8        8.86       12.81     11.26 o 
  -6   1   8      105.70      107.61     20.39 o 
  -5   1   8      461.03      608.50    119.92 o 
  -4   1   8      103.35       72.23     12.73 o 
  -3   1   8      172.12      161.22     12.04 o 
  -2   1   8      862.97      823.97     31.25 o 
  -1   1   8     3719.71     2996.77    211.73 o 
   0   1   8      814.41      987.37     35.72 o 
   1   1   8     3644.42     3243.11     67.45 o 
   2   1   8      826.53      887.59     31.42 o 
   3   1   8      168.86      130.29      8.60 o 
   4   1   8       98.66       74.59     12.38 o 
   5   1   8      406.89      486.12     41.94 o 
   6   1   8      110.44      120.72     25.45 o 
   7   1   8        9.53        8.73     28.97 o 
   8   1   8       66.47       49.28     28.83 o 
   9   1   8       20.55       -7.34     17.94 o 
  10   1   8       15.30       25.54     10.47 o 
 -10   2   8       13.68       20.49     13.37 o 
  -9   2   8       42.14       77.71     24.47 o 
  -8   2   8      133.27      161.20     21.37 o 
  -7   2   8       12.17        9.47     10.30 o 
  -6   2   8       27.84       17.91     24.53 o 
  -5   2   8       39.44       43.06     13.15 o 
  -4   2   8       66.45       34.67     10.26 o 
  -3   2   8      417.76      402.24     48.11 o 
  -2   2   8      296.85      272.25     20.69 o 
  -1   2   8      253.82      247.03     16.18 o 
   0   2   8       69.60      104.68     10.62 o 
   1   2   8      275.60      252.26     18.22 o 
   2   2   8      299.58      243.89     16.14 o 
   3   2   8      381.68      347.55     21.52 o 
   4   2   8       71.49       47.89     14.50 o 
   5   2   8       36.49       26.39     10.17 o 
   6   2   8       28.28       41.08     30.61 o 
   7   2   8        9.95       29.39     60.24 o 
   8   2   8      128.30      145.95     25.97 o 
   9   2   8       42.03       66.48     21.75 o 
  10   2   8       12.06       35.72     12.95 o 
 -10   3   8       19.53       23.62     13.31 o 
  -9   3   8       81.38       46.60     20.02 o 
  -8   3   8      129.47      123.97     18.19 o 
  -7   3   8      214.57      197.57     19.72 o 
  -6   3   8      727.59      662.95     32.63 o 
  -5   3   8       66.66       69.97     15.76 o 
  -4   3   8      375.28      492.63     24.78 o 
  -3   3   8      240.68      254.04     49.02 o 
  -2   3   8     1815.57     1562.20    112.34 o 
  -1   3   8      562.06      398.12     25.98 o 
   0   3   8     4354.58     3987.66    106.40 o 
   1   3   8      555.82      390.89     18.50 o 
   2   3   8     1865.38     1732.10     56.57 o 
   3   3   8      221.36      185.34     15.99 o 
   4   3   8      328.02      299.46     45.40 o 
   5   3   8       68.04       52.48     16.94 o 
   6   3   8      698.83      640.47     55.84 o 
   7   3   8      230.26      315.75     61.45 o 
   8   3   8      122.06      128.34     21.31 o 
   9   3   8       81.74       39.14     16.07 o 
  10   3   8       22.51       -2.99     14.46 o 
  -9   4   8       15.64       14.03     12.71 o 
  -8   4   8       13.62       11.26     11.80 o 
  -7   4   8       46.80       38.37     10.75 o 
  -6   4   8      526.04      449.25     27.59 o 
  -5   4   8       61.65       59.68     11.55 o 
  -4   4   8       66.88       78.75      8.77 o 
  -3   4   8      119.95      117.23     10.91 o 
  -2   4   8     3665.19     3722.19    482.58 o 
  -1   4   8      105.95      114.59     14.32 o 
   0   4   8      346.17      260.45     19.07 o 
   1   4   8      127.47      125.59     14.17 o 
   2   4   8     3639.55     3771.61    153.30 o 
   3   4   8      107.65      101.53     15.49 o 
   4   4   8       82.38       99.59     15.05 o 
   5   4   8       64.72       73.13     21.84 o 
   6   4   8      525.10      485.73     47.24 o 
   7   4   8       39.56       42.04     18.46 o 
   8   4   8       12.73       28.94     20.62 o 
   9   4   8       13.79      -10.70     12.71 o 
  -9   5   8        0.38        7.12     15.24 o 
  -8   5   8       72.33       63.13     18.64 o 
  -7   5   8       56.13       56.98     11.45 o 
  -6   5   8       27.36       25.95      9.98 o 
  -5   5   8       32.50       60.67      9.40 o 
  -4   5   8      147.34      140.59     11.95 o 
  -3   5   8      274.29      314.84     16.03 o 
  -2   5   8       41.15       34.28     13.72 o 
  -1   5   8      352.91      410.62     46.77 o 
   0   5   8      163.21      135.36     16.73 o 
   1   5   8      308.58      290.67     21.36 o 
   2   5   8       32.97       60.35     17.50 o 
   3   5   8      259.45      259.11     22.75 o 
   4   5   8      139.90      114.87     16.78 o 
   5   5   8       22.72       35.01     13.39 o 
   6   5   8       26.63       21.87     18.26 o 
   7   5   8       58.56       68.25     19.51 o 
   8   5   8       67.28       45.38     14.92 o 
   9   5   8        1.45      -19.08     19.08 o 
  -8   6   8       81.80       65.22     13.69 o 
  -7   6   8       47.08       41.16     11.24 o 
  -6   6   8      510.70      563.44     32.88 o 
  -5   6   8      210.77      205.34     16.24 o 
  -4   6   8       19.34       15.92      5.55 o 
  -3   6   8      136.03      162.91     15.95 o 
  -2   6   8      338.77      373.58     43.51 o 
  -1   6   8     1024.51     1040.99     93.73 o 
   0   6   8      440.12      469.30     40.37 o 
   1   6   8      986.70     1009.10     43.39 o 
   2   6   8      388.05      377.81     21.30 o 
   3   6   8      122.19      104.62     19.58 o 
   4   6   8       13.43       15.83     13.47 o 
   5   6   8      194.22      139.37     20.77 o 
   6   6   8      490.22      528.51     44.49 o 
   7   6   8       43.92        6.06     13.91 o 
   8   6   8       78.17       41.41     24.83 o 
   9   6   8        7.59       20.86     31.48 o 
  -8   7   8       62.48       53.83     37.54 o 
  -7   7   8      153.81      179.69     24.75 o 
  -6   7   8      222.31      415.74     82.79 o 
  -5   7   8      250.13      309.83     32.93 o 
  -4   7   8      236.14      333.82     25.72 o 
  -3   7   8      972.76     1230.10     45.77 o 
  -2   7   8       75.63      104.51     13.35 o 
  -1   7   8      144.40      160.68     18.72 o 
   0   7   8      212.55      198.53     22.51 o 
   1   7   8      151.13      139.49     14.88 o 
   2   7   8       80.46       91.01     12.23 o 
   3   7   8      929.92     1033.58     79.13 o 
   4   7   8      208.57      223.68     26.57 o 
   5   7   8      241.70      193.31     26.17 o 
   6   7   8      218.80      283.66     35.84 o 
   7   7   8      162.37      171.40     27.06 o 
   8   7   8       66.29       50.50     24.83 o 
  -8   8   8       67.69      -37.51     37.51 o 
  -7   8   8       97.08       96.66     16.28 o 
  -6   8   8      110.13      157.04     24.01 o 
  -5   8   8      122.63      141.18     29.51 o 
  -4   8   8       31.69       53.70     11.56 o 
  -3   8   8       49.30       68.13     11.71 o 
  -2   8   8      389.19      492.31     56.49 o 
  -1   8   8      451.31      521.35     39.25 o 
   0   8   8      328.29      366.07     30.73 o 
   1   8   8      444.35      436.12     26.84 o 
   2   8   8      429.46      474.42     28.75 o 
   3   8   8       44.01       82.27     28.62 o 
   4   8   8       33.06       29.75     13.72 o 
   5   8   8      123.09      110.06     22.97 o 
   6   8   8      103.12      117.25     26.00 o 
   7   8   8       94.81       84.57     19.77 o 
   8   8   8       64.09       43.61     25.71 o 
  -7   9   8       20.47       -6.64     27.17 o 
  -6   9   8      178.91      229.27     65.27 o 
  -5   9   8      161.39      205.11     36.84 o 
  -4   9   8      294.49      277.05    109.63 o 
  -3   9   8      174.77      198.34     47.25 o 
  -2   9   8      131.43      111.95     16.94 o 
  -1   9   8       15.42        5.07     13.39 o 
   0   9   8        6.35       16.41      8.39 o 
   1   9   8       18.35       21.68      8.63 o 
   2   9   8      119.62       98.66     14.73 o 
   3   9   8      176.63      214.11     44.52 o 
   4   9   8      289.37      235.72     34.92 o 
   5   9   8      159.04      160.84     25.08 o 
   6   9   8      166.97      160.70     31.77 o 
   7   9   8       20.21        2.21     12.02 o 
  -7  10   8       28.40       22.17     24.37 o 
  -6  10   8       45.33       57.20     41.35 o 
  -5  10   8      144.13      114.91     28.39 o 
  -4  10   8      123.00      106.17     31.47 o 
  -3  10   8       38.30       45.35     16.63 o 
  -2  10   8      263.08      227.15     74.15 o 
  -1  10   8      220.30      177.41     20.19 o 
   0  10   8      316.58      312.40     29.14 o 
   1  10   8      225.54      193.65     21.38 o 
   2  10   8      261.36      202.30     27.28 o 
   3  10   8       38.40       56.38     29.94 o 
   4  10   8      117.64       75.15     22.56 o 
   5  10   8      132.78      126.69     29.03 o 
   6  10   8       41.75       28.46     18.30 o 
   7  10   8       24.54       13.62     19.40 o 
  -6  11   8       18.95       15.61     24.00 o 
  -5  11   8       37.03       42.03     14.69 o 
  -4  11   8       52.45        6.14     44.78 o 
  -3  11   8        8.32       -1.56     17.27 o 
  -2  11   8       80.46       37.52     52.55 o 
  -1  11   8        3.29       -8.51      9.51 o 
   0  11   8        2.77       -0.89      9.06 o 
   1  11   8        5.30       11.46     11.53 o 
   2  11   8       80.97       60.40     24.64 o 
   3  11   8        6.23       -3.13     17.09 o 
   4  11   8       45.42       50.95     15.19 o 
   5  11   8       35.78       29.92     34.35 o 
   6  11   8       21.96       -1.87     24.99 o 
  -5  12   8       52.39       63.53     18.00 o 
  -4  12   8       53.81       65.46     20.71 o 
  -3  12   8        8.45       -4.45      9.30 o 
  -2  12   8        9.32       -9.60      9.60 o 
  -1  12   8        9.14       -1.13      7.92 o 
   0  12   8       13.53       15.42      9.58 o 
   1  12   8        9.38       -3.14      9.00 o 
   2  12   8        4.81       14.70     15.37 o 
   3  12   8        8.75       -1.15     13.17 o 
   4  12   8       51.33       41.11     13.26 o 
   5  12   8       46.52       40.50     13.08 o 
  -3  13   8       10.28       25.50     16.52 o 
  -2  13   8       20.10       21.55     17.86 o 
  -1  13   8        2.28       18.83      8.06 o 
   0  13   8       54.97       52.01     15.06 o 
   1  13   8        2.25       -1.93      8.49 o 
   2  13   8       17.25       13.15     11.97 o 
   3  13   8       11.97      -10.23     10.23 o 
   1  14   8       26.01       16.38     12.07 o 
   1   0   9      785.39      889.02     39.65 o 
   2   0   9       21.77       16.74      4.98 o 
   3   0   9      673.42      493.95     38.53 o 
   4   0   9      354.64      388.86     62.87 o 
   5   0   9     1533.70     1621.73    180.12 o 
   6   0   9     2106.02     2024.48    237.68 o 
   7   0   9       15.70       -1.81     50.91 o 
   8   0   9     1001.54     1060.00     52.15 o 
   9   0   9       94.82       54.22     10.04 o 
  10   0   9       63.37       59.43     13.90 o 
 -10   1   9       46.54       42.97     12.16 o 
  -9   1   9      155.51      131.16     28.23 o 
  -8   1   9       63.19       76.90     15.43 o 
  -7   1   9      450.58      454.19     45.05 o 
  -6   1   9      347.23      312.99     36.01 o 
  -5   1   9      679.17      713.81    154.82 o 
  -4   1   9      350.10      255.70     29.07 o 
  -3   1   9      223.47      203.71     21.56 o 
  -2   1   9     1836.53     1504.43     51.69 o 
  -1   1   9      409.56      352.81     60.37 o 
   0   1   9    10730.17     9876.13    143.72 o 
   1   1   9      381.08      309.54     61.82 o 
   2   1   9     1776.70     1456.36     45.67 o 
   3   1   9      260.52      238.83     19.81 o 
   4   1   9      401.18      295.46     36.80 o 
   5   1   9      734.00      745.39     84.18 o 
   6   1   9      341.72      335.13     39.66 o 
   7   1   9      435.71      466.75     47.23 o 
   8   1   9       68.82       71.86     77.54 o 
   9   1   9      173.25      178.89     53.93 o 
  10   1   9       45.03       64.22     15.18 o 
 -10   2   9      190.32      159.46     26.28 o 
  -9   2   9      111.42      125.61     16.59 o 
  -8   2   9      949.47     1032.91     52.07 o 
  -7   2   9      147.76      132.32     18.67 o 
  -6   2   9      773.00      804.63     55.56 o 
  -5   2   9      332.80      287.86     32.02 o 
  -4   2   9      725.29      712.83     45.77 o 
  -3   2   9      687.46      458.94     43.09 o 
  -2   2   9      841.16      615.76     32.69 o 
  -1   2   9      615.77      683.09     35.24 o 
   0   2   9       93.06       72.39      7.91 o 
   1   2   9      627.05      605.85     53.53 o 
   2   2   9      899.31      661.92     32.10 o 
   3   2   9      675.13      394.50     68.41 o 
   4   2   9      824.57      752.75     79.72 o 
   5   2   9      341.88      293.99     35.39 o 
   6   2   9      777.18      875.61     63.23 o 
   7   2   9      142.99      140.76     29.27 o 
   8   2   9      892.14      940.20     64.10 o 
   9   2   9      108.21      103.02     32.67 o 
  10   2   9      177.46      141.70     33.84 o 
  -9   3   9      106.10      104.37     14.21 o 
  -8   3   9      564.39      625.80     37.88 o 
  -7   3   9      536.31      566.06     35.43 o 
  -6   3   9      249.88      232.18     20.05 o 
  -5   3   9     1280.72     1238.73     63.68 o 
  -4   3   9      545.06      515.20     26.11 o 
  -3   3   9     1215.45      744.02     99.59 o 
  -2   3   9      143.03      141.62     22.51 o 
  -1   3   9     1172.60     1116.10     39.08 o 
   0   3   9     6060.14     5627.77     90.57 o 
   1   3   9     1096.71      934.30     34.86 o 
   2   3   9      157.01      144.30     23.97 o 
   3   3   9     1101.50      908.72     52.71 o 
   4   3   9      459.51      426.89     42.03 o 
   5   3   9     1193.91     1109.40    107.82 o 
   6   3   9      249.78      229.20     36.59 o 
   7   3   9      482.01      594.96     68.17 o 
   8   3   9      558.31      633.05     64.96 o 
   9   3   9      105.46       68.92     33.41 o 
  -9   4   9       32.91       27.30     10.44 o 
  -8   4   9      231.32      250.09     23.79 o 
  -7   4   9       80.23       94.85     14.99 o 
  -6   4   9      403.53      393.37     25.73 o 
  -5   4   9      705.00      653.05     33.21 o 
  -4   4   9      255.11      262.42     15.76 o 
  -3   4   9      457.44      317.71     28.14 o 
  -2   4   9      877.05      988.06    154.80 o 
  -1   4   9       54.18       68.88      7.43 o 
   0   4   9      777.13      611.16     28.67 o 
   1   4   9       44.33       38.39      8.27 o 
   2   4   9      849.31      981.52     93.94 o 
   3   4   9      429.56      362.33     35.71 o 
   4   4   9      223.80      241.89     34.54 o 
   5   4   9      693.89      680.46     42.74 o 
   6   4   9      394.44      425.09     53.57 o 
   7   4   9       76.81      107.16     21.72 o 
   8   4   9      240.91      230.83     27.46 o 
   9   4   9       29.43       10.25     10.29 o 
  -9   5   9        1.81        0.13      7.64 o 
  -8   5   9      165.98      197.39     18.65 o 
  -7   5   9       39.36       14.31      9.14 o 
  -6   5   9       41.57       72.26     12.75 o 
  -5   5   9      261.45      271.79     18.32 o 
  -4   5   9       94.94      106.87     10.82 o 
  -3   5   9       52.43       61.17     10.03 o 
  -2   5   9      168.00      159.68     18.14 o 
  -1   5   9      111.56      135.49     17.60 o 
   0   5   9      204.32      187.67     27.31 o 
   1   5   9      146.98      119.21     19.75 o 
   2   5   9      174.94      150.97     33.60 o 
   3   5   9       40.35       30.40     10.91 o 
   4   5   9       92.23      104.25     17.46 o 
   5   5   9      278.56      292.04     31.24 o 
   6   5   9       43.80       80.25     18.24 o 
   7   5   9       27.79        4.70     11.27 o 
   8   5   9      164.25      180.49     25.60 o 
   9   5   9        1.35      -15.15     15.15 o 
  -8   6   9       20.73       22.42      8.82 o 
  -7   6   9      262.01      276.37     22.71 o 
  -6   6   9      198.34      210.77     22.00 o 
  -5   6   9       64.24       72.70     10.44 o 
  -4   6   9       87.67       82.17      9.90 o 
  -3   6   9      221.38      334.18     22.75 o 
  -2   6   9       21.25       41.46      8.33 o 
  -1   6   9       91.48       98.85     15.75 o 
   0   6   9      243.32      278.81     29.64 o 
   1   6   9       87.50       69.91     15.42 o 
   2   6   9       26.62       71.61     23.95 o 
   3   6   9      252.52      298.65     26.62 o 
   4   6   9       69.82       41.45     17.65 o 
   5   6   9       80.47       73.19     17.55 o 
   6   6   9      168.65      172.41     27.23 o 
   7   6   9      293.87      281.57     32.85 o 
   8   6   9       17.84       13.00     23.47 o 
   9   6   9       99.11       64.96     25.82 o 
  -8   7   9      128.58      166.42     24.95 o 
  -7   7   9      147.52      156.49     17.99 o 
  -6   7   9      326.30      544.77    101.05 o 
  -5   7   9       40.41       57.11     10.56 o 
  -4   7   9      165.20      138.46     17.45 o 
  -3   7   9      113.38      141.06     16.54 o 
  -2   7   9      121.85      148.82     22.21 o 
  -1   7   9     1012.44     1070.44    106.79 o 
   0   7   9       32.32       32.61      8.69 o 
   1   7   9      966.39      985.06     52.54 o 
   2   7   9      113.10      119.64     15.70 o 
   3   7   9      122.75      111.73     23.09 o 
   4   7   9      171.36      141.40     21.98 o 
   5   7   9       42.10       49.58     17.58 o 
   6   7   9      325.15      413.02     41.55 o 
   7   7   9      138.17      134.60     24.64 o 
   8   7   9      127.94      117.16     40.85 o 
  -8   8   9        4.00      -40.15     40.15 o 
  -7   8   9       97.86      103.60     16.97 o 
  -6   8   9        8.89       35.38     27.33 o 
  -5   8   9      599.93      702.48     55.58 o 
  -4   8   9       59.73      102.79     16.54 o 
  -3   8   9      203.75      165.24     33.11 o 
  -2   8   9      631.29      757.23     74.33 o 
  -1   8   9      433.92      435.36     35.34 o 
   0   8   9     1177.11     1204.57     71.65 o 
   1   8   9      467.43      432.88     27.01 o 
   2   8   9      606.86      616.69     40.52 o 
   3   8   9      200.05      227.09     44.90 o 
   4   8   9       55.03       43.30     18.62 o 
   5   8   9      591.50      594.88     60.95 o 
   6   8   9        5.18        3.14     16.94 o 
   7   8   9       92.40       71.80     22.89 o 
   8   8   9        2.90       20.26     18.83 o 
  -7   9   9       12.35       25.95     34.38 o 
  -6   9   9       13.74       79.53     46.99 o 
  -5   9   9      136.08      170.26     19.73 o 
  -4   9   9      164.89      172.03     19.63 o 
  -3   9   9      255.08      278.14     83.61 o 
  -2   9   9      319.12      300.78     32.24 o 
  -1   9   9       55.00       38.45     11.44 o 
   0   9   9      263.52      287.86     24.03 o 
   1   9   9       38.05       33.38     10.12 o 
   2   9   9      334.59      298.89     27.23 o 
   3   9   9      238.83      243.91     35.95 o 
   4   9   9      186.64      154.83     28.89 o 
   5   9   9      126.55      139.88     26.85 o 
   6   9   9       22.99       12.57     14.75 o 
   7   9   9       12.20       17.59     10.92 o 
  -7  10   9       86.17       86.62     35.38 o 
  -6  10   9      101.80      155.64     49.35 o 
  -5  10   9      135.56      134.01     29.46 o 
  -4  10   9       22.99       52.65     18.96 o 
  -3  10   9      101.27      158.37     53.16 o 
  -2  10   9       68.67       62.87     38.30 o 
  -1  10   9      120.47      119.33     19.90 o 
   0  10   9       19.91       18.57      9.73 o 
   1  10   9      125.69      116.07     16.94 o 
   2  10   9       66.63       62.52     15.00 o 
   3  10   9      118.32      139.12     27.49 o 
   4  10   9       22.29       22.04     17.11 o 
   5  10   9      132.04      155.08     37.42 o 
   6  10   9       95.19       83.78     19.23 o 
   7  10   9       86.28       90.45     32.17 o 
  -6  11   9       43.21        0.40     20.68 o 
  -5  11   9       18.63       17.17     13.20 o 
  -4  11   9       31.68       22.43     13.80 o 
  -3  11   9      215.81      181.85     33.86 o 
  -2  11   9       42.17       25.40     30.95 o 
  -1  11   9       46.97       17.11     14.99 o 
   0  11   9      491.80      477.59     35.94 o 
   1  11   9       40.26       44.49     12.41 o 
   2  11   9       44.27       11.83     18.99 o 
   3  11   9      206.64      193.53     30.29 o 
   4  11   9       30.96       20.37     14.57 o 
   5  11   9       19.36        3.06     22.65 o 
   6  11   9       42.76       30.77     14.52 o 
  -5  12   9       20.93       30.00     23.50 o 
  -4  12   9        2.21       11.39     11.00 o 
  -3  12   9        5.91       -4.66     13.49 o 
  -2  12   9       67.14       30.41     15.91 o 
  -1  12   9        1.46       12.08      9.06 o 
   0  12   9       32.77       50.91     14.19 o 
   1  12   9        0.70        2.06     11.02 o 
   2  12   9       66.66       39.76     18.19 o 
   3  12   9        4.53       -3.27     12.50 o 
   4  12   9        1.71      -13.96     13.96 o 
  -3  13   9        3.88       16.73     11.15 o 
  -2  13   9       24.19       38.28     12.47 o 
  -1  13   9       50.03       50.31     12.43 o 
   0  13   9        2.09        2.76      8.95 o 
   1  13   9       51.21       43.63     30.40 o 
   2  13   9       30.00       35.20     13.39 o 
   3  13   9        4.81      -14.70     15.16 o 
   0   0  10      558.44      604.46     47.81 o 
   1   0  10     2312.92     2611.58     69.41 o 
   2   0  10      340.51      265.76     18.48 o 
   3   0  10      192.38      263.35     20.99 o 
   4   0  10      726.58      633.24    124.96 o 
   5   0  10      699.06      746.81    150.21 o 
   6   0  10      177.78      223.44     43.09 o 
   7   0  10        4.04      -17.48     17.48 o 
   8   0  10       23.87       17.02     11.22 o 
   9   0  10       32.16       -5.22     13.36 o 
  10   0  10       88.90       56.78     12.95 o 
 -10   1  10       51.44       52.30     11.80 o 
  -9   1  10       27.95       23.75      8.03 o 
  -8   1  10      290.95      299.29     27.86 o 
  -7   1  10       18.76       21.94     13.03 o 
  -6   1  10      137.83      134.46     25.56 o 
  -5   1  10        8.89       23.48     13.53 o 
  -4   1  10      285.39      284.08     31.29 o 
  -3   1  10      345.07      334.05     42.60 o 
  -2   1  10       61.91       62.91     11.41 o 
  -1   1  10      108.55      165.59     16.64 o 
   0   1  10      265.45      465.35     29.76 o 
   1   1  10      138.19      185.30     18.05 o 
   2   1  10       38.26       59.77      9.97 o 
   3   1  10      388.99      355.02     27.78 o 
   4   1  10      252.98      273.55     33.62 o 
   5   1  10        4.78       15.66     16.21 o 
   6   1  10      125.86      128.68     28.94 o 
   7   1  10       16.09       20.30     14.38 o 
   8   1  10      282.18      285.80     37.71 o 
   9   1  10       29.08       48.35     12.74 o 
  10   1  10       46.43       43.40     20.70 o 
  -9   2  10       22.01       17.82      7.84 o 
  -8   2  10       90.67       76.10     15.32 o 
  -7   2  10      430.86      443.59     41.07 o 
  -6   2  10      438.91      396.85     39.96 o 
  -5   2  10        5.63       32.14     13.17 o 
  -4   2  10      213.99      227.86     27.68 o 
  -3   2  10       93.87      107.56     16.61 o 
  -2   2  10      275.02      272.11     27.58 o 
  -1   2  10     1008.34      925.87     51.35 o 
   0   2  10    13904.93    13017.49    343.83 o 
   1   2  10     1005.56      966.71     36.64 o 
   2   2  10      307.68      281.07     25.48 o 
   3   2  10       92.66      100.72     22.28 o 
   4   2  10      249.52      205.97     33.29 o 
   5   2  10        7.04       35.23     16.78 o 
   6   2  10      462.62      446.89     47.38 o 
   7   2  10      418.45      435.63     48.30 o 
   8   2  10      100.80       84.29     26.88 o 
   9   2  10       21.16       39.42     11.47 o 
  -9   3  10       28.57       25.05      9.08 o 
  -8   3  10       37.46       53.48     12.96 o 
  -7   3  10      275.56      277.94     25.70 o 
  -6   3  10       59.17       54.71     10.76 o 
  -5   3  10       41.73       54.59     16.76 o 
  -4   3  10      111.33      167.30     22.64 o 
  -3   3  10      115.13      121.09     24.94 o 
  -2   3  10     2871.13     3412.88    610.49 o 
  -1   3  10     1531.12     1437.57     42.27 o 
   0   3  10      892.65     1019.53     49.71 o 
   1   3  10     1463.72     1391.78     58.33 o 
   2   3  10     2874.11     3007.18    187.40 o 
   3   3  10       99.50      109.71     21.74 o 
   4   3  10       98.32      141.66     27.86 o 
   5   3  10       39.38       47.31     17.92 o 
   6   3  10       62.92       74.40     23.80 o 
   7   3  10      260.21      349.94     35.15 o 
   8   3  10       31.35       66.68     31.26 o 
   9   3  10       27.79       11.05     16.74 o 
  -9   4  10       59.83       71.12     12.56 o 
  -8   4  10       82.68      101.56     15.99 o 
  -7   4  10       66.12       49.68     11.56 o 
  -6   4  10       31.08       20.84      9.54 o 
  -5   4  10       45.80       50.32     10.76 o 
  -4   4  10       79.23       88.87     13.72 o 
  -3   4  10      129.07      124.18     17.14 o 
  -2   4  10     2139.02     2437.27    448.23 o 
  -1   4  10      198.84      200.07     26.16 o 
   0   4  10     2323.31     2563.79     93.69 o 
   1   4  10      193.26      127.75     35.19 o 
   2   4  10     2240.68     2380.87     99.19 o 
   3   4  10      124.81      155.06     22.40 o 
   4   4  10       84.10      100.14     19.73 o 
   5   4  10       46.76       53.89     15.06 o 
   6   4  10       21.73       16.32     14.21 o 
   7   4  10       67.43       98.10     19.84 o 
   8   4  10       83.60      121.77     20.98 o 
   9   4  10       58.85       18.93      8.87 o 
  -9   5  10        0.43       -7.02      7.02 o 
  -8   5  10       91.20       87.30     14.12 o 
  -7   5  10      166.07      180.98     18.93 o 
  -6   5  10      107.77      100.21     15.24 o 
  -5   5  10      216.97      248.67     17.72 o 
  -4   5  10      256.49      301.65     17.75 o 
  -3   5  10       15.85       33.22      9.03 o 
  -2   5  10      577.32      575.17    112.89 o 
  -1   5  10       34.44       38.17     13.02 o 
   0   5  10     1253.47      834.95    166.76 o 
   1   5  10       42.48       55.51     14.07 o 
   2   5  10      593.55      692.73     96.17 o 
   3   5  10       15.97       13.50     10.51 o 
   4   5  10      255.05      260.53     28.83 o 
   5   5  10      227.74      277.73     31.14 o 
   6   5  10      110.79       91.09     20.02 o 
   7   5  10      170.97      174.98     27.14 o 
   8   5  10       99.65       91.94     20.24 o 
   9   5  10        0.09      -12.22     12.22 o 
  -8   6  10       29.67       -1.49     19.98 o 
  -7   6  10      148.23      149.44     16.80 o 
  -6   6  10       34.19       33.25      9.03 o 
  -5   6  10      134.32      101.02     12.07 o 
  -4   6  10      218.15      271.35     22.37 o 
  -3   6  10        6.44        7.75      6.41 o 
  -2   6  10      186.96      233.05     21.92 o 
  -1   6  10      272.52      220.56     36.14 o 
   0   6  10       18.48       33.96      8.39 o 
   1   6  10      277.50      289.62     44.62 o 
   2   6  10      193.34      225.30     39.25 o 
   3   6  10        8.92       24.12     11.92 o 
   4   6  10      247.43      278.83     29.94 o 
   5   6  10      125.47      101.00     20.39 o 
   6   6  10       41.00       40.31     15.38 o 
   7   6  10      149.08      102.51     19.54 o 
   8   6  10       21.64       19.29     11.86 o 
   9   6  10       63.47       68.45     30.36 o 
  -8   7  10       36.60       48.26     13.09 o 
  -7   7  10       17.58       12.95      8.78 o 
  -6   7  10       71.30       95.10     17.13 o 
  -5   7  10      204.96      223.54     22.82 o 
  -4   7  10       73.74      107.82     15.61 o 
  -3   7  10      324.85      475.00     29.94 o 
  -2   7  10      600.02      692.77     64.40 o 
  -1   7  10      678.15      863.70    108.76 o 
   0   7  10     2696.14     2858.33     82.87 o 
   1   7  10      674.44      789.70     44.59 o 
   2   7  10      576.45      535.68     32.52 o 
   3   7  10      331.83      365.69     39.62 o 
   4   7  10       69.04       55.66     20.65 o 
   5   7  10      220.29      222.21     43.31 o 
   6   7  10       65.57       31.87     16.24 o 
   7   7  10       20.02       35.41     15.15 o 
   8   7  10       32.30       21.74     29.85 o 
  -7   8  10        7.43        6.31      8.01 o 
  -6   8  10       63.09      105.75     35.92 o 
  -5   8  10      156.89      181.49     21.24 o 
  -4   8  10      110.33      147.66     18.50 o 
  -3   8  10      193.53      245.79     24.38 o 
  -2   8  10       47.97       57.50     15.94 o 
  -1   8  10      225.85      201.62     40.63 o 
   0   8  10      226.46      203.58     25.57 o 
   1   8  10      209.37      221.75     20.24 o 
   2   8  10       44.33       90.56     14.61 o 
   3   8  10      196.80      230.01     35.26 o 
   4   8  10      112.03       96.84     24.85 o 
   5   8  10      148.94      161.46     34.33 o 
   6   8  10       61.56       41.11     15.02 o 
   7   8  10        4.08       13.99     13.60 o 
   8   8  10       16.93       25.27     21.42 o 
  -7   9  10       19.23      -10.63     26.95 o 
  -6   9  10      113.50      143.95     53.57 o 
  -5   9  10       62.00       52.00     11.93 o 
  -4   9  10      367.88      429.79     30.20 o 
  -3   9  10      316.97      413.48     46.17 o 
  -2   9  10        2.90       -3.34     12.37 o 
  -1   9  10      461.15      461.56     55.00 o 
   0   9  10       58.70       37.06     11.78 o 
   1   9  10      488.73      513.57     32.22 o 
   2   9  10        1.49        1.97      7.31 o 
   3   9  10      348.74      386.43     44.26 o 
   4   9  10      356.69      368.79     43.64 o 
   5   9  10       58.84       73.09     27.20 o 
   6   9  10      110.06       78.17     19.04 o 
   7   9  10       16.23        7.50     10.72 o 
  -6  10  10        7.37       69.01     34.09 o 
  -5  10  10      112.23      119.67     26.79 o 
  -4  10  10       30.82       13.12     13.73 o 
  -3  10  10      396.91      565.58     55.86 o 
  -2  10  10       67.59       74.28     36.01 o 
  -1  10  10      147.81      124.32     29.24 o 
   0  10  10        4.68        9.34      9.96 o 
   1  10  10      155.82      142.19     18.27 o 
   2  10  10       72.40       84.57     16.13 o 
   3  10  10      394.43      464.41     47.61 o 
   4  10  10       30.90       11.73     17.39 o 
   5  10  10      119.10      170.60     48.52 o 
   6  10  10        6.82        4.47     10.63 o 
  -6  11  10       19.54        5.88     17.73 o 
  -5  11  10       14.85       25.77     14.30 o 
  -4  11  10       77.05       75.01     20.56 o 
  -3  11  10      128.49      119.82     26.80 o 
  -2  11  10       51.64       19.76     15.96 o 
  -1  11  10      620.95      594.26    145.68 o 
   0  11  10        2.03       12.39     11.49 o 
   1  11  10      638.84      664.99     43.03 o 
   2  11  10       53.00       26.92     20.21 o 
   3  11  10      146.73      109.34     24.55 o 
   4  11  10       78.47       75.52     19.12 o 
   5  11  10       15.34       26.88     14.27 o 
  -4  12  10        7.97       16.04     10.81 o 
  -3  12  10       11.73        3.79      9.58 o 
  -2  12  10       11.98        5.33     12.61 o 
  -1  12  10        6.45        7.40     10.99 o 
   0  12  10       28.52       28.51     12.87 o 
   1  12  10        8.74        3.13      8.46 o 
   2  12  10       11.02       10.61     20.20 o 
   3  12  10       12.79       23.54     22.23 o 
   4  12  10        9.02       14.00     17.01 o 
  -3  13  10       38.01       40.92     15.61 o 
  -2  13  10       62.39       85.93     20.33 o 
  -1  13  10       59.05       64.12     18.19 o 
   0  13  10        9.57       20.64     10.33 o 
   1  13  10       67.85       57.46     21.83 o 
   2  13  10       66.18       49.82     21.34 o 
   3  13  10       44.91       65.90     23.63 o 
   1   0  11       18.49       11.94      6.10 o 
   2   0  11      517.93      563.51     77.79 o 
   3   0  11      119.43      102.03     17.64 o 
   4   0  11      259.09      237.18     29.81 o 
   5   0  11       13.00       37.78     39.39 o 
   6   0  11     1485.50     1491.06     85.17 o 
   7   0  11        1.70       -8.51     17.33 o 
   8   0  11      259.40      316.48     29.03 o 
   9   0  11       28.45        6.81      8.15 o 
  -9   1  11      126.96      109.63     26.39 o 
  -8   1  11       26.91       39.65     13.03 o 
  -7   1  11       27.19       15.98     11.27 o 
  -6   1  11      181.82      171.60     30.17 o 
  -5   1  11       92.17       95.58     21.37 o 
  -4   1  11      889.74      901.49     56.41 o 
  -3   1  11      896.18      877.13    103.03 o 
  -2   1  11     4924.75     5303.99    815.95 o 
  -1   1  11     4355.27     3763.29    156.91 o 
   0   1  11    26884.73    25837.32    364.63 o 
   1   1  11     4305.81     3938.49     97.22 o 
   2   1  11     4971.29     5098.02    399.49 o 
   3   1  11      897.39      619.55     62.55 o 
   4   1  11      836.54      765.60    137.92 o 
   5   1  11       87.72      129.04     26.63 o 
   6   1  11      176.14      206.06     35.48 o 
   7   1  11       17.85       15.48     62.51 o 
   8   1  11       28.73       13.03     15.12 o 
   9   1  11      115.00      118.89     16.98 o 
  -9   2  11       20.11       18.97      8.42 o 
  -8   2  11      291.95      247.56     24.34 o 
  -7   2  11       36.52       21.42     16.51 o 
  -6   2  11      228.99      247.79     33.62 o 
  -5   2  11      506.96      508.97     44.27 o 
  -4   2  11      115.91       80.05     18.93 o 
  -3   2  11      964.49     1014.29    164.68 o 
  -2   2  11       22.12       26.35      8.74 o 
  -1   2  11      952.31      766.14     42.03 o 
   0   2  11       95.17       68.02     11.92 o 
   1   2  11      982.75      854.60     52.52 o 
   2   2  11       34.54       35.14     16.44 o 
   3   2  11      969.47      973.58    215.41 o 
   4   2  11      158.25      130.04     24.41 o 
   5   2  11      507.97      499.12     48.64 o 
   6   2  11      220.12      268.14    111.02 o 
   7   2  11       36.53       57.75     43.43 o 
   8   2  11      303.72      320.07     35.55 o 
   9   2  11       14.61        2.40      8.22 o 
  -9   3  11        4.23       -6.95      6.95 o 
  -8   3  11       93.31       86.46     15.15 o 
  -7   3  11      228.94      200.73     21.78 o 
  -6   3  11      385.64      356.91     27.42 o 
  -5   3  11      319.93      326.18     35.06 o 
  -4   3  11      964.98     1002.34     55.72 o 
  -3   3  11      946.96     1036.84    102.16 o 
  -2   3  11     1539.53     1805.33    349.78 o 
  -1   3  11     4512.81     3800.26    158.97 o 
   0   3  11      613.75      508.29     32.74 o 
   1   3  11     4489.94     4690.21    183.79 o 
   2   3  11     1546.98     1638.30    242.01 o 
   3   3  11      955.39      968.41    140.81 o 
   4   3  11     1009.62      941.66    107.57 o 
   5   3  11      315.33      313.69     40.21 o 
   6   3  11      392.06      462.84     52.51 o 
   7   3  11      204.19      262.75     32.84 o 
   8   3  11       91.57      122.05     21.44 o 
   9   3  11        1.87       -1.34      7.14 o 
  -9   4  11       87.01       78.13     12.12 o 
  -8   4  11      342.11      363.53     27.66 o 
  -7   4  11       68.08       34.52     10.65 o 
  -6   4  11      629.56      535.81     30.61 o 
  -5   4  11       56.80       36.96      9.35 o 
  -4   4  11       66.91       59.82      8.64 o 
  -3   4  11     1744.18     1594.69    194.64 o 
  -2   4  11       15.30       43.61     11.42 o 
  -1   4  11       36.46       68.01     11.59 o 
   0   4  11      343.31      255.21     32.32 o 
   1   4  11       51.72       48.03     14.92 o 
   2   4  11       13.22       25.13     17.54 o 
   3   4  11     1790.25     1908.50    170.40 o 
   4   4  11       54.27       60.63     16.35 o 
   5   4  11       43.44       40.70     13.51 o 
   6   4  11      593.67      568.34     42.49 o 
   7   4  11       98.18      105.23     21.14 o 
   8   4  11      324.82      321.77     31.76 o 
   9   4  11       93.01       57.29     14.55 o 
  -9   5  11       16.91        3.87     14.62 o 
  -8   5  11       22.04       36.47     11.33 o 
  -7   5  11      197.87      199.75     22.83 o 
  -6   5  11      290.23      303.64     51.17 o 
  -5   5  11      244.11      272.00     18.77 o 
  -4   5  11      934.38      915.42     46.34 o 
  -3   5  11      283.18      326.05     22.83 o 
  -2   5  11      649.41      562.82    127.29 o 
  -1   5  11       43.04      100.32     20.57 o 
   0   5  11      673.26      541.41     85.62 o 
   1   5  11       29.21       39.05     21.53 o 
   2   5  11      631.42      456.93     46.30 o 
   3   5  11      321.19      275.42     30.24 o 
   4   5  11      935.66      921.79     60.07 o 
   5   5  11      248.79      274.73     31.94 o 
   6   5  11      301.44      305.78     36.10 o 
   7   5  11      194.60      201.40     34.12 o 
   8   5  11       22.43       25.10     10.84 o 
   9   5  11       17.34       16.62     31.90 o 
  -8   6  11       25.97       11.95     10.64 o 
  -7   6  11       52.25       61.74     12.19 o 
  -6   6  11      117.96      144.62     26.57 o 
  -5   6  11      138.87      133.27     13.57 o 
  -4   6  11       53.89       84.38     13.61 o 
  -3   6  11      133.64      170.70     17.50 o 
  -2   6  11      183.09      243.25     19.76 o 
  -1   6  11      214.64      241.35     54.33 o 
   0   6  11      250.29      319.55     59.15 o 
   1   6  11      220.88      152.10     33.20 o 
   2   6  11      171.81      165.20     22.25 o 
   3   6  11      125.34      145.56     24.15 o 
   4   6  11       55.15       80.01     19.26 o 
   5   6  11      127.49      104.44     22.64 o 
   6   6  11      115.60      125.74     24.07 o 
   7   6  11       44.99       28.68     17.58 o 
   8   6  11       21.58       12.86      9.61 o 
  -8   7  11       33.98       41.66     12.16 o 
  -7   7  11       48.13       56.34     13.34 o 
  -6   7  11        7.15       27.77     15.47 o 
  -5   7  11     1137.08     1333.77     69.21 o 
  -4   7  11      150.01      198.46     27.28 o 
  -3   7  11     1231.36     1429.49     72.68 o 
  -2   7  11       15.46       20.71     11.03 o 
  -1   7  11     1051.39     1443.79     99.71 o 
   0   7  11       24.56       35.72     11.47 o 
   1   7  11     1028.16     1174.47     73.17 o 
   2   7  11       12.83       15.68      7.17 o 
   3   7  11     1183.78     1215.19     73.39 o 
   4   7  11      154.99      186.90     31.54 o 
   5   7  11     1153.40     1387.66    121.01 o 
   6   7  11        9.62       24.60     14.61 o 
   7   7  11       37.81       43.15     17.31 o 
   8   7  11       35.02       32.94     11.56 o 
  -7   8  11       58.96       78.33     19.27 o 
  -6   8  11      105.28       94.07     29.33 o 
  -5   8  11      199.89      227.79     22.92 o 
  -4   8  11      136.30      151.14     18.49 o 
  -3   8  11      598.02      807.43     73.34 o 
  -2   8  11        6.13       13.07      8.43 o 
  -1   8  11      119.16      130.71     20.54 o 
   0   8  11       13.62       17.00      9.73 o 
   1   8  11      132.16      154.72     19.16 o 
   2   8  11        5.95       12.62      8.30 o 
   3   8  11      588.33      652.91     56.96 o 
   4   8  11      127.31      113.89     24.40 o 
   5   8  11      202.41      209.55     50.67 o 
   6   8  11      104.71       67.78     17.42 o 
   7   8  11       68.23       86.66     17.42 o 
  -7   9  11       50.43       50.03     27.41 o 
  -6   9  11        3.68       29.18     32.95 o 
  -5   9  11       88.83       83.48     13.60 o 
  -4   9  11       77.55       87.97     14.79 o 
  -3   9  11      193.45      299.06     39.45 o 
  -2   9  11      200.85      229.06     32.45 o 
  -1   9  11      718.74      788.03    177.26 o 
   0   9  11      641.19      710.95     63.76 o 
   1   9  11      692.61      756.68     48.71 o 
   2   9  11      205.50      190.46     22.13 o 
   3   9  11      177.98      209.93     31.87 o 
   4   9  11       80.36      110.62     24.58 o 
   5   9  11       94.34      114.77     29.42 o 
   6   9  11        5.44      -17.75     17.75 o 
   7   9  11       47.17       25.80     19.02 o 
  -6  10  11       23.64       51.32     33.17 o 
  -5  10  11        4.93       -6.41      9.04 o 
  -4  10  11       23.16       29.35     14.68 o 
  -3  10  11        0.52        8.05     12.98 o 
  -2  10  11       20.89       16.20     14.31 o 
  -1  10  11       20.97       35.55     13.06 o 
   0  10  11        8.59       13.04      9.51 o 
   1  10  11       16.04       26.00     23.27 o 
   2  10  11       21.22        3.37     11.70 o 
   3  10  11        1.23       -9.84     14.90 o 
   4  10  11       19.15       10.83     21.57 o 
   5  10  11        5.92        3.46     12.90 o 
   6  10  11       21.27       13.92     15.30 o 
  -5  11  11       10.83       29.99     13.23 o 
  -4  11  11       20.19       23.35     12.56 o 
  -3  11  11       58.10       70.08     22.25 o 
  -2  11  11      142.38      152.37     29.82 o 
  -1  11  11      107.84      121.84     39.70 o 
   0  11  11      181.91      211.40     32.83 o 
   1  11  11      106.18      128.72     22.87 o 
   2  11  11      142.50      119.92     23.18 o 
   3  11  11       59.23       47.62     14.77 o 
   4  11  11       26.39       10.71     14.79 o 
   5  11  11        8.78       15.84      9.10 o 
  -4  12  11       20.44       28.50     13.12 o 
  -3  12  11       26.66       14.82     12.51 o 
  -2  12  11       15.52        6.38      8.83 o 
  -1  12  11        7.99       12.32     10.62 o 
   0  12  11        8.15       12.55     10.11 o 
   1  12  11        8.87       -2.21     30.98 o 
   2  12  11       13.33      -24.04     24.04 o 
   3  12  11       24.66        8.51     14.61 o 
   4  12  11       17.74       52.89     20.16 o 
  -2  13  11        3.11        8.06      7.16 o 
  -1  13  11        4.11       -0.33      7.80 o 
   0  13  11       53.04       62.32     14.30 o 
   1  13  11        3.61      -19.14     19.14 o 
   2  13  11        2.40      -14.92     15.57 o 
   0   0  12    12987.62    13952.97    216.09 o 
   1   0  12        5.86       22.85     12.59 o 
   2   0  12     4371.35     4358.06    649.71 o 
   3   0  12      513.16      519.63     42.29 o 
   4   0  12     1664.88     1717.84     82.50 o 
   5   0  12       17.83       16.50     11.36 o 
   6   0  12      124.07      155.94     29.56 o 
   7   0  12      204.30      140.34     27.54 o 
   8   0  12      122.50      121.70     19.13 o 
   9   0  12        1.67        1.34      6.47 o 
  -9   1  12        7.60        4.60     14.24 o 
  -8   1  12      224.22      206.90     23.38 o 
  -7   1  12       32.29       16.83     13.64 o 
  -6   1  12     1197.67     1257.40     77.77 o 
  -5   1  12      344.34      430.52     43.98 o 
  -4   1  12     2605.77     2623.89    292.52 o 
  -3   1  12      573.44      474.94    101.06 o 
  -2   1  12     2634.91     2655.62    464.91 o 
  -1   1  12     1301.38     1246.19    129.34 o 
   0   1  12      127.52      167.58     17.91 o 
   1   1  12     1280.24     1207.57     57.31 o 
   2   1  12     2645.43     2623.10    255.12 o 
   3   1  12      569.71      488.36     39.27 o 
   4   1  12     2472.17     2347.74    507.34 o 
   5   1  12      367.42      448.70    100.84 o 
   6   1  12     1136.09     1237.84    212.38 o 
   7   1  12       35.99       15.01     13.64 o 
   8   1  12      202.16      181.83     31.04 o 
   9   1  12        9.40       -4.77      8.05 o 
  -9   2  12       86.26       70.69     12.61 o 
  -8   2  12       28.52       19.07      9.30 o 
  -7   2  12      618.31      530.36     36.53 o 
  -6   2  12      252.59      196.88     30.43 o 
  -5   2  12       12.94        0.38     12.39 o 
  -4   2  12      170.25      174.55     25.11 o 
  -3   2  12      271.92      323.78     48.45 o 
  -2   2  12      475.77      425.70     94.90 o 
  -1   2  12      374.78      340.56     63.94 o 
   0   2  12      587.28      474.79     38.74 o 
   1   2  12      316.25      305.18     34.14 o 
   2   2  12      441.44      428.69     44.86 o 
   3   2  12      238.19      260.35     54.99 o 
   4   2  12      142.42      121.00     23.19 o 
   5   2  12       14.69        6.62     12.79 o 
   6   2  12      248.59      250.28     39.13 o 
   7   2  12      615.08      591.95     76.01 o 
   8   2  12       27.88       48.81     20.74 o 
   9   2  12       85.70       46.67      9.37 o 
  -9   3  12      148.19      152.15     16.35 o 
  -8   3  12      391.34      358.94     28.03 o 
  -7   3  12      100.79      119.45     17.63 o 
  -6   3  12     1213.28     1113.99     53.22 o 
  -5   3  12       79.36       61.05     17.20 o 
  -4   3  12      775.70      815.59     52.25 o 
  -3   3  12      610.91      618.01     78.68 o 
  -2   3  12      499.30      526.44    110.58 o 
  -1   3  12      233.69      208.32     46.50 o 
   0   3  12     1586.54     1467.22     53.10 o 
   1   3  12      233.72      156.70     24.31 o 
   2   3  12      478.94      474.13     51.13 o 
   3   3  12      594.22      745.17     73.94 o 
   4   3  12      784.85      983.30    134.13 o 
   5   3  12       75.57      103.88     27.77 o 
   6   3  12     1212.25     1319.44     75.58 o 
   7   3  12      106.37      166.72     25.37 o 
   8   3  12      407.60      408.11     36.26 o 
   9   3  12      147.23      139.86     21.38 o 
  -9   4  12       69.42       75.05     11.56 o 
  -8   4  12       10.68       15.33      7.65 o 
  -7   4  12       76.01       67.60     12.99 o 
  -6   4  12      356.58      292.05     53.73 o 
  -5   4  12       81.69       75.98     13.51 o 
  -4   4  12      256.08      241.87     26.84 o 
  -3   4  12       40.35       63.23     15.59 o 
  -2   4  12      838.23      845.43    162.08 o 
  -1   4  12      516.61      641.13    113.90 o 
   0   4  12      244.13      174.72     26.47 o 
   1   4  12      505.26      460.54     58.25 o 
   2   4  12      794.56      719.20     69.95 o 
   3   4  12       57.25       85.65     17.29 o 
   4   4  12      299.85      312.33     38.50 o 
   5   4  12       64.45       63.08     20.41 o 
   6   4  12      393.55      376.75     36.10 o 
   7   4  12       66.95       59.40     17.26 o 
   8   4  12        8.63       16.26     11.61 o 
   9   4  12       68.61       37.70     12.76 o 
  -8   5  12      117.89      116.33     14.99 o 
  -7   5  12      419.21      436.45     51.01 o 
  -6   5  12      630.51      663.33     35.89 o 
  -5   5  12      289.55      236.18     22.98 o 
  -4   5  12      500.90      607.61     33.56 o 
  -3   5  12       24.86       24.81     18.48 o 
  -2   5  12       26.34       17.15      8.38 o 
  -1   5  12      387.88      476.38    104.70 o 
   0   5  12      728.47      459.45     81.14 o 
   1   5  12      418.36      300.13     63.24 o 
   2   5  12       33.90        8.45     13.30 o 
   3   5  12       19.87       -2.89     12.19 o 
   4   5  12      459.16      528.36     51.19 o 
   5   5  12      292.85      228.22     28.38 o 
   6   5  12      651.46      793.97     58.09 o 
   7   5  12      429.57      479.38     45.60 o 
   8   5  12      125.08      114.30     22.32 o 
  -8   6  12       24.46       24.20      8.59 o 
  -7   6  12      237.53      279.19     27.88 o 
  -6   6  12       45.86       58.43     11.07 o 
  -5   6  12      161.06      221.52     22.26 o 
  -4   6  12      252.28      277.55     39.78 o 
  -3   6  12      148.12      218.86     26.23 o 
  -2   6  12      277.92      426.52     44.40 o 
  -1   6  12      922.21     1194.95    306.56 o 
   0   6  12      742.25      529.15     84.50 o 
   1   6  12      941.17      767.67    122.16 o 
   2   6  12      270.23      259.66     37.91 o 
   3   6  12      187.01      173.52     43.20 o 
   4   6  12      263.65      274.14     39.51 o 
   5   6  12      180.40      200.12     28.90 o 
   6   6  12       43.47       39.22     15.27 o 
   7   6  12      246.37      270.37     32.04 o 
   8   6  12       22.85       -5.05     11.88 o 
  -8   7  12       27.80       31.47      9.88 o 
  -7   7  12      365.62      422.25     86.33 o 
  -6   7  12       39.82       49.03     16.35 o 
  -5   7  12      423.15      589.39     42.75 o 
  -4   7  12       66.93       58.22     12.52 o 
  -3   7  12       25.89       42.85     11.38 o 
  -2   7  12      343.06      414.57     38.13 o 
  -1   7  12      895.10     1230.40     98.99 o 
   0   7  12       37.00       26.37     10.52 o 
   1   7  12      921.15      666.83    102.85 o 
   2   7  12      332.32      302.63     25.81 o 
   3   7  12       38.67       24.00     16.01 o 
   4   7  12       67.36       64.43     24.64 o 
   5   7  12      431.06      613.49     59.05 o 
   6   7  12       36.97       10.81     13.90 o 
   7   7  12      387.54      458.02     62.47 o 
   8   7  12       26.37      -25.23     25.23 o 
  -7   8  12        8.49       15.83      9.74 o 
  -6   8  12       71.91       91.30     17.85 o 
  -5   8  12       44.81       62.76     12.32 o 
  -4   8  12       33.56       30.90     10.06 o 
  -3   8  12      280.83      364.90     43.39 o 
  -2   8  12      306.54      355.24     26.09 o 
  -1   8  12      915.40      986.65    230.63 o 
   0   8  12       42.42       32.73     11.11 o 
   1   8  12      902.36      969.24     53.77 o 
   2   8  12      310.31      285.22     25.57 o 
   3   8  12      255.71      296.91     37.13 o 
   4   8  12       35.94       36.29     19.23 o 
   5   8  12       52.62       50.80     22.66 o 
   6   8  12       67.92       51.44     14.64 o 
   7   8  12        5.56        9.01      9.54 o 
  -6   9  12       45.71       88.78     40.45 o 
  -5   9  12       99.02       82.75     13.28 o 
  -4   9  12       32.30       29.21      9.53 o 
  -3   9  12       22.89       47.78     17.77 o 
  -2   9  12       10.76       -7.33     13.81 o 
  -1   9  12      198.26      239.99     32.72 o 
   0   9  12      191.16      252.38     28.21 o 
   1   9  12      202.36      190.04     24.81 o 
   2   9  12       12.36        6.76     10.25 o 
   3   9  12       23.75       20.14     21.88 o 
   4   9  12       34.09       43.91     19.69 o 
   5   9  12       90.11      100.30     25.17 o 
   6   9  12       46.12       56.61     21.74 o 
  -6  10  12       70.72       61.84     29.81 o 
  -5  10  12       25.17       25.50     11.97 o 
  -4  10  12      148.34      147.58     29.11 o 
  -3  10  12       87.08      108.92     25.10 o 
  -2  10  12       46.02       88.86     23.37 o 
  -1  10  12       36.52       40.00     15.85 o 
   0  10  12        2.99       15.14      9.89 o 
   1  10  12       28.21       27.59     12.08 o 
   2  10  12       39.37       45.56     11.52 o 
   3  10  12       81.23       77.83     23.58 o 
   4  10  12      144.15      114.39     44.99 o 
   5  10  12       19.88       46.08     14.33 o 
   6  10  12       69.79       66.35     15.30 o 
  -5  11  12       35.80       38.17     13.44 o 
  -4  11  12        2.32        6.46     10.40 o 
  -3  11  12      115.14      118.09     24.52 o 
  -2  11  12       35.72       43.30     17.94 o 
  -1  11  12      194.96      224.01     34.29 o 
   0  11  12       73.25       86.27     21.12 o 
   1  11  12      193.29      180.22     23.86 o 
   2  11  12       36.59       -9.60     21.63 o 
   3  11  12      115.39      138.13     38.23 o 
   4  11  12        2.32        7.26     14.81 o 
   5  11  12       37.42       -0.83     15.62 o 
  -3  12  12        4.72        3.48     10.12 o 
  -2  12  12       24.48       28.44     12.40 o 
  -1  12  12       63.29       62.00     17.94 o 
   0  12  12        5.29      -10.32     20.25 o 
   1  12  12       62.92       45.81     11.28 o 
   2  12  12       21.03       14.46     13.43 o 
   3  12  12        5.72       14.27     14.05 o 
   4  12  12       21.20       23.53     13.87 o 
  -1  13  12        3.18       -7.76     10.55 o 
   0  13  12       60.11       25.33     14.57 o 
   1  13  12        2.12      -14.54     15.72 o 
   1   0  13     2019.90     2840.51    327.30 o 
   2   0  13       20.22       19.23      8.75 o 
   3   0  13       12.52       19.54     19.38 o 
   4   0  13       10.36       37.54     20.31 o 
   5   0  13        1.01       -1.56     11.93 o 
   6   0  13      505.03      538.53     53.58 o 
   7   0  13       33.37        7.13     15.59 o 
   8   0  13      454.16      484.34     34.94 o 
   9   0  13       82.82       39.63      9.40 o 
  -9   1  13        0.63       -9.69      9.98 o 
  -8   1  13       77.88       77.14     15.08 o 
  -7   1  13      387.06      364.94     43.75 o 
  -6   1  13      436.10      469.85     50.15 o 
  -5   1  13      830.04      854.55     63.00 o 
  -4   1  13     1324.31     1595.46    200.94 o 
  -3   1  13      420.68      371.61     37.24 o 
  -2   1  13     1736.28     1949.86    361.21 o 
  -1   1  13       64.08       82.45     29.38 o 
   0   1  13      895.44      798.31     43.56 o 
   1   1  13       53.48       47.83     18.11 o 
   2   1  13     1742.05     1892.58    288.66 o 
   3   1  13      399.68      380.09     39.07 o 
   4   1  13     1360.72     1612.59     87.38 o 
   5   1  13      821.11      840.49     67.72 o 
   6   1  13      431.58      415.61     50.94 o 
   7   1  13      389.57      358.32     45.40 o 
   8   1  13       78.96       79.55     20.44 o 
   9   1  13        0.56        3.44      8.78 o 
  -9   2  13       15.22        6.45     11.77 o 
  -8   2  13      108.19      115.70     23.54 o 
  -7   2  13       97.34      111.01     18.32 o 
  -6   2  13       61.87       63.03     18.71 o 
  -5   2  13      104.15       81.39     19.72 o 
  -4   2  13      346.17      337.46     33.46 o 
  -3   2  13      425.96      401.26     43.56 o 
  -2   2  13      191.84      134.75     26.63 o 
  -1   2  13       23.43       13.92      6.03 o 
   0   2  13      685.23      635.81    104.83 o 
   1   2  13       27.60       24.53     16.06 o 
   2   2  13      167.54       90.92     18.31 o 
   3   2  13      436.55      370.60     45.17 o 
   4   2  13      320.05      254.45     34.68 o 
   5   2  13      111.50      118.24     27.62 o 
   6   2  13       64.47      134.51     31.55 o 
   7   2  13       91.60      151.06     54.01 o 
   8   2  13      127.86      138.60     20.93 o 
   9   2  13       13.34        7.30     12.70 o 
  -9   3  13       63.53       70.68     10.95 o 
  -8   3  13      166.72      165.16     22.23 o 
  -7   3  13       51.96       56.72     14.05 o 
  -6   3  13      486.28      541.75     36.54 o 
  -5   3  13      414.41      450.68     42.69 o 
  -4   3  13      993.29     1080.34     61.27 o 
  -3   3  13     1090.83     1310.25    196.39 o 
  -2   3  13       28.41       36.29     20.69 o 
  -1   3  13      499.56      450.82     79.09 o 
   0   3  13       58.10       48.45     13.38 o 
   1   3  13      535.23      416.06     39.55 o 
   2   3  13       38.34       58.45     20.63 o 
   3   3  13     1131.54     1262.62    289.64 o 
   4   3  13      976.60     1133.53     74.03 o 
   5   3  13      398.01      503.47     39.08 o 
   6   3  13      506.96      646.68     46.65 o 
   7   3  13       46.71       80.23     19.23 o 
   8   3  13      166.02      179.22     23.63 o 
   9   3  13       67.25       45.64     14.24 o 
  -8   4  13      117.30      141.27     21.75 o 
  -7   4  13        4.50       -3.54      9.17 o 
  -6   4  13      477.42      524.18     56.46 o 
  -5   4  13       12.68        1.33      7.14 o 
  -4   4  13      311.21      279.74     23.19 o 
  -3   4  13       82.89       77.10     15.86 o 
  -2   4  13        9.36        5.31     11.35 o 
  -1   4  13      189.76      169.92     41.90 o 
   0   4  13       86.32       60.28     17.70 o 
   1   4  13      198.00      133.37     26.45 o 
   2   4  13       15.15       29.96     18.34 o 
   3   4  13       82.60       94.81     28.25 o 
   4   4  13      292.27      272.85     36.34 o 
   5   4  13       11.31        0.41     12.61 o 
   6   4  13      455.70      565.28     46.26 o 
   7   4  13        7.56       23.35     14.93 o 
   8   4  13      114.78      126.35     20.44 o 
   9   4  13       57.60       23.05     10.50 o 
  -8   5  13       17.27       14.51      7.20 o 
  -7   5  13       94.89      116.79     15.99 o 
  -6   5  13      188.27      169.38     17.62 o 
  -5   5  13      347.43      372.46     57.81 o 
  -4   5  13        1.36       17.15      7.75 o 
  -3   5  13      326.31      359.95     32.56 o 
  -2   5  13       86.96       73.19     14.93 o 
  -1   5  13       28.18       48.41     12.10 o 
   0   5  13      265.35      239.01     44.49 o 
   1   5  13       25.39       26.46     14.50 o 
   2   5  13       62.63       33.35     16.14 o 
   3   5  13      284.97      218.44     78.69 o 
   4   5  13        4.08       12.48     13.84 o 
   5   5  13      332.46      302.92     47.97 o 
   6   5  13      188.94      166.12     26.64 o 
   7   5  13       84.66       95.52     20.32 o 
   8   5  13       17.32        4.68     10.98 o 
  -8   6  13       29.51       48.61     13.02 o 
  -7   6  13      142.55      194.49     27.59 o 
  -6   6  13       59.31       69.35     23.37 o 
  -5   6  13      729.10      887.67     49.70 o 
  -4   6  13       59.89       64.35     12.73 o 
  -3   6  13      376.78      464.47     33.35 o 
  -2   6  13      195.76      245.83     50.60 o 
  -1   6  13       62.30       87.64     21.21 o 
   0   6  13       70.53       89.44     43.64 o 
   1   6  13       79.89       49.70     19.20 o 
   2   6  13      232.97      213.37     48.91 o 
   3   6  13      351.57      330.15     64.88 o 
   4   6  13       71.09       89.41     23.33 o 
   5   6  13      683.35      861.90     64.31 o 
   6   6  13       57.30       58.99     19.44 o 
   7   6  13      121.76      144.28     24.84 o 
   8   6  13       29.18       28.64     10.47 o 
  -7   7  13      114.96      148.65     21.12 o 
  -6   7  13      343.67      388.22     33.63 o 
  -5   7  13      217.07      334.12     31.90 o 
  -4   7  13      352.12      327.69     27.81 o 
  -3   7  13      458.59      480.78     30.83 o 
  -2   7  13       27.85       31.22      9.16 o 
  -1   7  13      471.89      574.34     34.91 o 
   0   7  13      217.54      194.84     71.10 o 
   1   7  13      448.72      443.23     56.39 o 
   2   7  13       25.49        3.59     38.16 o 
   3   7  13      450.97      514.13     70.76 o 
   4   7  13      346.95      264.29     39.15 o 
   5   7  13      211.29      277.27     49.34 o 
   6   7  13      329.06      319.47     39.51 o 
   7   7  13      119.28      132.36     22.57 o 
  -7   8  13      138.74      115.35     20.91 o 
  -6   8  13        4.71        3.02     16.83 o 
  -5   8  13       23.93       37.88     11.89 o 
  -4   8  13       31.68       42.52     11.25 o 
  -3   8  13      111.33      119.70     18.82 o 
  -2   8  13        3.01       10.83      7.42 o 
  -1   8  13       29.92       39.80     14.05 o 
   0   8  13      152.95      126.23     53.15 o 
   1   8  13       33.86       35.00     19.52 o 
   2   8  13        3.16        7.36      8.28 o 
   3   8  13      134.37      139.87     42.42 o 
   4   8  13       35.92       35.51     24.95 o 
   5   8  13       16.99       22.79     16.31 o 
   6   8  13        4.74      -15.78     15.78 o 
   7   8  13      129.90      130.58     23.21 o 
  -6   9  13       10.45       44.09     30.78 o 
  -5   9  13       95.45       95.42     22.61 o 
  -4   9  13       47.57       60.64     12.45 o 
  -3   9  13       73.49       80.48     21.09 o 
  -2   9  13      309.40      335.98     39.49 o 
  -1   9  13       76.70       51.52     16.20 o 
   0   9  13       48.71       39.51     15.03 o 
   1   9  13       72.42       36.95     31.34 o 
   2   9  13      309.87      271.67     26.97 o 
   3   9  13       74.59       54.56     30.35 o 
   4   9  13       44.76       43.20     17.91 o 
   5   9  13       95.48      100.06     22.83 o 
   6   9  13       11.12        8.33     10.55 o 
  -5  10  13       77.99       61.11     17.16 o 
  -4  10  13        6.00       11.15      9.46 o 
  -3  10  13       97.07      105.81     25.56 o 
  -2  10  13        2.30       11.22     13.47 o 
  -1  10  13      204.48      237.13     33.84 o 
   0  10  13        5.53        4.20      8.51 o 
   1  10  13      212.13      203.29     26.57 o 
   2  10  13        1.81       -0.24     20.32 o 
   3  10  13       98.94      127.83     37.75 o 
   4  10  13        7.29       25.53     20.90 o 
   5  10  13       66.44       26.97     12.30 o 
  -5  11  13       81.62      117.63     33.64 o 
  -4  11  13       44.71       46.53     17.19 o 
  -3  11  13       28.55       18.65     13.16 o 
  -2  11  13      125.21      118.94     25.87 o 
  -1  11  13       48.54       51.23     16.57 o 
   0  11  13       34.70       11.46     12.86 o 
   1  11  13       50.22       31.31     20.53 o 
   2  11  13      123.70      103.59     30.94 o 
   3  11  13       29.73       46.95     22.23 o 
   4  11  13       45.72       63.57     23.00 o 
   5  11  13       78.06       98.80     22.42 o 
  -3  12  13        5.08       -1.03      8.15 o 
  -2  12  13       36.49       32.00     13.58 o 
  -1  12  13       31.62        3.55     19.58 o 
   0  12  13       80.79       65.87     13.75 o 
   1  12  13       35.34       23.20     12.66 o 
   2  12  13       39.57       59.43     22.45 o 
   3  12  13        5.95        4.21     11.10 o 
   0   0  14       88.78      149.95     60.02 o 
   1   0  14      714.15      943.41    101.77 o 
   2   0  14     1913.38     1656.98    245.15 o 
   3   0  14       11.40       32.86     13.73 o 
   4   0  14     3227.70     3246.76    246.72 o 
   5   0  14      402.29      398.57     45.45 o 
   6   0  14      910.85      943.30     70.82 o 
   7   0  14      870.36      865.01     66.52 o 
   8   0  14       10.32       44.41     12.57 o 
   9   0  14       31.88       31.59     10.25 o 
  -9   1  14        3.16       -3.88     16.54 o 
  -8   1  14      301.77      291.73     26.19 o 
  -7   1  14       58.09       96.90     22.71 o 
  -6   1  14     1358.00     1492.63     86.59 o 
  -5   1  14       11.82       25.01     15.86 o 
  -4   1  14     1925.10     2293.94    314.52 o 
  -3   1  14       77.63       86.37     18.63 o 
  -2   1  14       86.29       76.54     28.54 o 
  -1   1  14     2956.18     3323.27    362.36 o 
   0   1  14      126.42      114.26     37.00 o 
   1   1  14     2957.98     3246.55    345.75 o 
   2   1  14       95.18       69.54     18.02 o 
   3   1  14       64.53       92.21     30.56 o 
   4   1  14     2001.86     2377.89    107.29 o 
   5   1  14        7.30       35.30     21.75 o 
   6   1  14     1355.37     1482.47     91.89 o 
   7   1  14       58.88       56.44     18.44 o 
   8   1  14      298.38      329.10     45.55 o 
   9   1  14        2.37        3.02     12.66 o 
  -9   2  14        7.82       10.40      7.20 o 
  -8   2  14       30.21       18.74      8.21 o 
  -7   2  14      391.28      347.61     35.20 o 
  -6   2  14      470.99      486.56     48.44 o 
  -5   2  14      443.48      437.60     44.76 o 
  -4   2  14     2139.32     2167.79    298.08 o 
  -3   2  14      191.34      212.89     25.84 o 
  -2   2  14      741.79      770.89    122.64 o 
  -1   2  14      212.81      213.63     20.94 o 
   0   2  14      969.43     1048.05     93.78 o 
   1   2  14      192.65      182.49     22.14 o 
   2   2  14      641.36      647.91     45.24 o 
   3   2  14      200.81      220.01     34.46 o 
   4   2  14     2167.85     2515.26    116.92 o 
   5   2  14      414.55      421.36     51.76 o 
   6   2  14      507.77      649.88     65.65 o 
   7   2  14      366.44      365.49     52.03 o 
   8   2  14       28.75       36.92     12.66 o 
   9   2  14        7.93      -10.80     10.80 o 
  -8   3  14      228.41      233.58     21.81 o 
  -7   3  14      377.50      395.91     46.15 o 
  -6   3  14     1216.88     1208.29    106.51 o 
  -5   3  14      421.62      427.22     42.49 o 
  -4   3  14     1128.39     1264.35     68.26 o 
  -3   3  14       80.15      110.95     19.83 o 
  -2   3  14      107.37       84.53     30.87 o 
  -1   3  14      503.24      556.28     87.33 o 
   0   3  14      240.12      201.03     43.15 o 
   1   3  14      559.06      496.86     43.03 o 
   2   3  14       84.15       65.16     21.86 o 
   3   3  14       96.56       80.74     22.89 o 
   4   3  14     1136.42     1335.14     60.74 o 
   5   3  14      461.01      474.37     39.43 o 
   6   3  14     1225.47     1437.29    108.97 o 
   7   3  14      368.35      408.21     37.13 o 
   8   3  14      227.07      239.84     27.16 o 
   9   3  14      139.51      122.70     23.44 o 
  -8   4  14       19.86       32.13      8.67 o 
  -7   4  14      116.76      124.43     16.47 o 
  -6   4  14      264.31      228.07     22.40 o 
  -5   4  14      102.03      121.10     15.87 o 
  -4   4  14     2214.18     2499.38     94.45 o 
  -3   4  14      271.63      341.08     43.53 o 
  -2   4  14      705.09      751.20    135.39 o 
  -1   4  14     1096.81     1247.04    242.27 o 
   0   4  14      710.37      699.28     52.08 o 
   1   4  14     1044.33      978.63    100.45 o 
   2   4  14      681.93      629.41     80.18 o 
   3   4  14      274.10      358.97     51.59 o 
   4   4  14     2207.96     2819.46    133.37 o 
   5   4  14      121.72      158.34     24.79 o 
   6   4  14      259.88      241.45     30.01 o 
   7   4  14      122.40      149.48     25.30 o 
   8   4  14       15.90        6.73      9.25 o 
  -8   5  14       46.84       44.08      9.53 o 
  -7   5  14      222.90      248.12     48.46 o 
  -6   5  14       63.21       49.44     15.51 o 
  -5   5  14      309.00      284.71     44.51 o 
  -4   5  14      276.97      276.14     27.90 o 
  -3   5  14        7.50       38.82     13.63 o 
  -2   5  14      136.77      127.05     19.03 o 
  -1   5  14      130.15      182.12     44.10 o 
   0   5  14       56.13       26.87     41.37 o 
   1   5  14      126.04       88.75     22.64 o 
   2   5  14      123.64       63.66     20.47 o 
   3   5  14        6.14       14.78     13.99 o 
   4   5  14      266.25      253.18     29.47 o 
   5   5  14      283.53      274.25     32.87 o 
   6   5  14       64.70       72.42     18.34 o 
   7   5  14      228.00      262.68     58.02 o 
   8   5  14       44.65       41.92     13.30 o 
  -8   6  14       64.45       64.48     14.55 o 
  -7   6  14       33.25       59.14     16.92 o 
  -6   6  14       25.48       36.30     14.68 o 
  -5   6  14       89.95      108.87     16.04 o 
  -4   6  14      229.38      250.89     37.47 o 
  -3   6  14      565.25      647.67     47.31 o 
  -2   6  14      460.25      559.43    103.88 o 
  -1   6  14      188.65      193.84     54.67 o 
   0   6  14      206.28      148.20     28.82 o 
   1   6  14      154.08       73.81     22.42 o 
   2   6  14      464.78      468.53     91.03 o 
   3   6  14      516.91      462.35    127.90 o 
   4   6  14      236.89      246.21     30.72 o 
   5   6  14       91.94       99.29     25.61 o 
   6   6  14       29.12       44.96     16.48 o 
   7   6  14       28.14       47.16     16.78 o 
   8   6  14       68.04       79.49     19.18 o 
  -7   7  14      361.11      406.26     34.77 o 
  -6   7  14       34.98       62.71     14.43 o 
  -5   7  14      538.92      648.05     48.98 o 
  -4   7  14        2.07        7.44      7.91 o 
  -3   7  14       59.83       50.96     11.06 o 
  -2   7  14      213.90      262.15     29.08 o 
  -1   7  14      317.02      368.25     25.54 o 
   0   7  14        0.41       -0.98     10.96 o 
   1   7  14      339.76      295.01     39.44 o 
   2   7  14      192.74      121.37     37.05 o 
   3   7  14       65.55       51.25     26.43 o 
   4   7  14        2.92       23.78     23.04 o 
   5   7  14      558.26      687.11    132.59 o 
   6   7  14       35.56       49.37     16.79 o 
   7   7  14      373.20      417.27    103.15 o 
  -7   8  14       30.63       46.36     12.09 o 
  -6   8  14        8.57       12.57     19.06 o 
  -5   8  14       58.10       83.72     15.62 o 
  -4   8  14       34.21       57.49     12.31 o 
  -3   8  14      210.85      273.62     23.96 o 
  -2   8  14      101.47      121.88     15.92 o 
  -1   8  14      719.15      766.81    167.35 o 
   0   8  14        1.28       10.79     18.65 o 
   1   8  14      708.74      808.88     46.92 o 
   2   8  14       94.60       86.01     15.78 o 
   3   8  14      217.05      272.41     55.30 o 
   4   8  14       31.21       66.00     32.14 o 
   5   8  14       57.02       66.17     18.68 o 
   6   8  14       10.42       13.10     11.40 o 
   7   8  14       32.44       83.20     21.49 o 
  -6   9  14       36.70       41.49     26.20 o 
  -5   9  14       44.67       12.98     11.09 o 
  -4   9  14       83.42       71.43     20.09 o 
  -3   9  14      137.64      169.14     29.33 o 
  -2   9  14      195.76      229.49     33.64 o 
  -1   9  14       91.10      113.99     23.46 o 
   0   9  14      572.95      639.28     80.18 o 
   1   9  14       92.44       71.81     24.75 o 
   2   9  14      190.67      191.12     22.76 o 
   3   9  14      145.98      181.70     42.85 o 
   4   9  14       77.70       85.80     32.26 o 
   5   9  14       54.60       24.30     16.43 o 
   6   9  14       33.89       30.54     14.94 o 
  -5  10  14       21.79       26.70     11.95 o 
  -4  10  14       46.27       40.58     16.03 o 
  -3  10  14        4.46       21.42     14.81 o 
  -2  10  14        6.74       39.78     16.52 o 
  -1  10  14        8.54        4.41     32.20 o 
   0  10  14       32.46       19.94     12.90 o 
   1  10  14       10.84       10.27     20.95 o 
   2  10  14        4.58       -2.15     20.38 o 
   3  10  14        2.51       17.18     20.30 o 
   4  10  14       40.33       73.20     26.91 o 
   5  10  14       20.80       31.10     13.78 o 
  -4  11  14       31.14       45.25     15.12 o 
  -3  11  14        4.11        7.59      7.21 o 
  -2  11  14       22.69       31.76     15.61 o 
  -1  11  14      134.54      118.49     27.14 o 
   0  11  14       57.66       38.07     24.69 o 
   1  11  14      131.92      122.60     17.53 o 
   2  11  14       23.31       57.94     26.76 o 
   3  11  14        4.71        7.47     12.29 o 
   4  11  14       29.54       44.62     17.17 o 
  -3  12  14       11.46       -2.48      9.25 o 
  -2  12  14       23.18       29.20     11.88 o 
  -1  12  14       32.44       30.33     12.53 o 
   0  12  14        6.30       10.41      7.14 o 
   1  12  14       33.25       14.30      7.17 o 
   2  12  14       29.79       48.02     17.80 o 
   3  12  14       10.90       43.97     15.68 o 
   1   0  15     1559.80     1903.79    193.38 o 
   2   0  15      195.97      235.87     43.07 o 
   3   0  15       20.51       49.10     14.56 o 
   4   0  15        5.73       10.10     10.68 o 
   5   0  15       40.28       33.08     16.34 o 
   6   0  15      128.31      108.19     24.96 o 
   7   0  15        0.35        4.65     13.30 o 
   8   0  15        3.77       10.65     15.41 o 
   9   0  15        6.83       19.04     11.86 o 
  -9   1  15       13.01        2.82      8.94 o 
  -8   1  15      110.91       77.87     14.46 o 
  -7   1  15       50.78       47.27     19.17 o 
  -6   1  15       37.66       67.70     23.61 o 
  -5   1  15      259.95      228.20     34.87 o 
  -4   1  15      958.44     1067.34    197.17 o 
  -3   1  15       17.18       10.10     24.84 o 
  -2   1  15       46.63       42.99     13.33 o 
  -1   1  15      419.43      476.74     39.19 o 
   0   1  15        3.95        3.74     27.41 o 
   1   1  15      423.43      354.25     67.45 o 
   2   1  15       43.60       51.49     29.07 o 
   3   1  15       20.49       37.81     18.64 o 
   4   1  15      920.78     1102.68     75.56 o 
   5   1  15      259.45      273.62     42.17 o 
   6   1  15       36.12       29.89     15.61 o 
   7   1  15       49.64       34.47     16.76 o 
   8   1  15      113.97       93.66     16.64 o 
   9   1  15       11.86       -5.69     10.01 o 
  -8   2  15       91.83       73.58     13.10 o 
  -7   2  15       16.44       24.49     11.04 o 
  -6   2  15       27.50       22.98     13.98 o 
  -5   2  15       88.08       87.55     22.17 o 
  -4   2  15      110.58      140.66     22.72 o 
  -3   2  15      118.10      131.52     31.89 o 
  -2   2  15      496.27      464.97     80.71 o 
  -1   2  15      433.55      360.91     95.29 o 
   0   2  15      627.28      662.47     76.48 o 
   1   2  15      446.37      394.58     32.65 o 
   2   2  15      531.68      499.27     73.32 o 
   3   2  15      119.48      136.43     27.97 o 
   4   2  15      113.81      135.04     30.20 o 
   5   2  15       91.94      171.64     47.82 o 
   6   2  15       28.16       70.68     18.00 o 
   7   2  15       14.81       49.24     19.90 o 
   8   2  15       85.99       80.81     16.07 o 
  -8   3  15      104.67      108.83     14.85 o 
  -7   3  15      136.25      115.04     16.72 o 
  -6   3  15      156.03      149.24     18.73 o 
  -5   3  15       65.91       58.23     11.99 o 
  -4   3  15      252.08      234.49     29.56 o 
  -3   3  15      940.45      888.17    114.75 o 
  -2   3  15      258.01      258.60     36.02 o 
  -1   3  15       73.92       35.03     37.60 o 
   0   3  15       45.78       10.32     29.39 o 
   1   3  15       73.64      101.90     21.83 o 
   2   3  15      276.23      287.55     35.61 o 
   3   3  15      908.60      857.86     69.79 o 
   4   3  15      262.78      283.63     43.42 o 
   5   3  15       60.60       79.68     19.10 o 
   6   3  15      154.72      159.14     25.63 o 
   7   3  15      139.78      130.50     21.91 o 
   8   3  15      105.81      103.13     18.43 o 
  -8   4  15        8.86       11.26      6.24 o 
  -7   4  15      102.34       88.42     13.93 o 
  -6   4  15       85.71       95.89     14.42 o 
  -5   4  15        2.33        1.15      9.76 o 
  -4   4  15      195.47      242.19     32.21 o 
  -3   4  15      257.56      341.08     76.67 o 
  -2   4  15      279.49      372.99     73.54 o 
  -1   4  15      463.86      535.49    108.05 o 
   0   4  15      141.00       48.78     43.22 o 
   1   4  15      447.98      491.87     55.96 o 
   2   4  15      302.84      368.28     74.38 o 
   3   4  15      250.01      278.48     67.25 o 
   4   4  15      214.56      226.73     44.28 o 
   5   4  15        2.79       -7.05     13.55 o 
   6   4  15       77.76      103.85     21.84 o 
   7   4  15      105.38       85.04     26.03 o 
   8   4  15        5.78       16.23     10.12 o 
  -8   5  15       20.39       17.03      8.97 o 
  -7   5  15        7.31        5.21      9.64 o 
  -6   5  15       12.06        5.74     12.04 o 
  -5   5  15       62.38       39.44      9.70 o 
  -4   5  15       94.81      131.03     17.43 o 
  -3   5  15      110.62       80.77     28.65 o 
  -2   5  15      587.01      685.82    130.99 o 
  -1   5  15      273.38      265.48     75.96 o 
   0   5  15     1025.94      991.22     89.37 o 
   1   5  15      276.86      265.48     37.69 o 
   2   5  15      592.09      518.12     95.14 o 
   3   5  15      108.14       93.05     45.76 o 
   4   5  15      110.88       99.80     24.56 o 
   5   5  15       59.53       16.00     16.03 o 
   6   5  15       12.19      -12.00     17.95 o 
   7   5  15        8.56       32.47     15.16 o 
   8   5  15       20.82       10.52      9.26 o 
  -7   6  15       88.08      139.53     21.90 o 
  -6   6  15       78.06       91.23     20.07 o 
  -5   6  15        0.53       -2.80     11.26 o 
  -4   6  15      248.13      307.48     36.96 o 
  -3   6  15       31.45       52.82     12.06 o 
  -2   6  15      150.54      139.58     20.39 o 
  -1   6  15       38.47       26.06     35.19 o 
   0   6  15        1.53        5.55     20.36 o 
   1   6  15       29.11       -0.35     33.28 o 
   2   6  15      170.33      118.38     27.29 o 
   3   6  15       39.66       28.60     34.64 o 
   4   6  15      246.38      216.36     77.56 o 
   5   6  15        0.17       -7.28     16.92 o 
   6   6  15       71.31       70.51     24.13 o 
   7   6  15       91.44      125.27     22.39 o 
  -7   7  15       48.08       83.30     16.46 o 
  -6   7  15       38.81       30.97     10.97 o 
  -5   7  15        4.96       19.20      8.86 o 
  -4   7  15      102.05      119.64     16.43 o 
  -3   7  15      248.67      339.79     26.47 o 
  -2   7  15      368.93      549.48     42.29 o 
  -1   7  15      169.44      187.83     83.34 o 
   0   7  15     1023.70      926.80    133.01 o 
   1   7  15      164.94      145.71     25.55 o 
   2   7  15      389.85      445.55     34.00 o 
   3   7  15      252.88      312.07     52.89 o 
   4   7  15      113.15      178.20     43.22 o 
   5   7  15        7.50       -1.45     16.60 o 
   6   7  15       46.72       42.07     14.10 o 
   7   7  15       49.32       87.04     23.88 o 
  -6   8  15       16.22       17.23      9.27 o 
  -5   8  15       10.85       18.54      7.74 o 
  -4   8  15       83.51      102.39     15.14 o 
  -3   8  15       16.94       25.86      8.44 o 
  -2   8  15      281.00      348.85     25.95 o 
  -1   8  15       68.17      107.78     20.97 o 
   0   8  15        2.18       -5.54     12.03 o 
   1   8  15       70.62       90.92     25.93 o 
   2   8  15      297.26      311.26     28.60 o 
   3   8  15       10.30       20.94     19.24 o 
   4   8  15       81.22      111.59     34.25 o 
   5   8  15       11.43      -23.53     23.53 o 
   6   8  15       15.41        5.67     11.69 o 
  -5   9  15       58.87       37.04     12.67 o 
  -4   9  15        3.78       18.37     11.22 o 
  -3   9  15      177.97      246.43     34.50 o 
  -2   9  15      112.88      161.95     28.73 o 
  -1   9  15      108.90      113.25     24.33 o 
   0   9  15      343.58      393.48     70.70 o 
   1   9  15      110.65       67.38     14.47 o 
   2   9  15      112.41      115.99     17.47 o 
   3   9  15      170.50      208.42     43.41 o 
   4   9  15        6.06       33.25     21.73 o 
   5   9  15       55.98       42.21     20.17 o 
   6   9  15        4.24       -6.04     10.86 o 
  -4  10  15       10.89       21.89     11.88 o 
  -3  10  15      152.38      145.34     26.52 o 
  -2  10  15       58.58       93.38     21.97 o 
  -1  10  15       80.15      100.83     22.38 o 
   0  10  15      161.26      181.18     37.86 o 
   1  10  15       92.94       89.29     16.44 o 
   2  10  15       61.48       66.91     14.92 o 
   3  10  15      165.40      153.42     34.75 o 
   4  10  15       12.99       21.97     13.67 o 
   5  10  15       20.46        5.28     10.71 o 
  -3  11  15        7.55       11.62     10.05 o 
  -2  11  15       11.44       24.99     13.56 o 
  -1  11  15        2.89       13.74     11.02 o 
   0  11  15        0.28        0.21      8.67 o 
   1  11  15        1.86        3.14      5.36 o 
   2  11  15        8.63       13.95     16.39 o 
   3  11  15        8.93       31.70     14.01 o 
   4  11  15       10.60        3.93      9.33 o 
  -2  12  15        9.50        8.56      8.50 o 
  -1  12  15       13.38        9.68      9.02 o 
   0  12  15       17.09        3.54      7.49 o 
   1  12  15       15.82        7.64      8.24 o 
   0   0  16      198.39      176.05     71.19 o 
   1   0  16       28.42       83.19     39.49 o 
   2   0  16      401.19      377.03     34.49 o 
   3   0  16       88.47       67.62     17.48 o 
   4   0  16      533.49      483.07     47.81 o 
   5   0  16      125.30       79.57     20.83 o 
   6   0  16        0.96      -14.89     18.91 o 
   7   0  16      188.46      220.15     34.53 o 
   8   0  16        3.83        2.17      5.94 o 
  -8   1  16      131.84      125.91     15.85 o 
  -7   1  16       21.79       20.04      8.98 o 
  -6   1  16      863.40      914.21     67.30 o 
  -5   1  16      412.72      458.34     47.45 o 
  -4   1  16     2350.12     2586.62    397.50 o 
  -3   1  16      536.67      505.79     51.44 o 
  -2   1  16      527.60      533.14     79.71 o 
  -1   1  16     1948.60     2010.38    200.32 o 
   0   1  16      107.52      151.42     44.60 o 
   1   1  16     1962.60     2208.37    115.16 o 
   2   1  16      523.06      538.61     42.12 o 
   3   1  16      551.38      565.25     45.46 o 
   4   1  16     2373.38     3003.58    121.15 o 
   5   1  16      387.02      402.99     50.57 o 
   6   1  16      880.49      916.73     72.99 o 
   7   1  16       19.19       20.66     10.26 o 
   8   1  16      123.09      132.95     14.85 o 
  -8   2  16       13.68       14.22      7.93 o 
  -7   2  16      424.80      394.64     33.10 o 
  -6   2  16       43.24       58.02     18.44 o 
  -5   2  16      728.83      838.17     61.51 o 
  -4   2  16      483.79      591.86    135.43 o 
  -3   2  16      357.69      313.19     57.47 o 
  -2   2  16      867.99     1022.12    117.49 o 
  -1   2  16       61.63       66.89     48.86 o 
   0   2  16      232.45      186.32     46.15 o 
   1   2  16       68.51       77.59     16.93 o 
   2   2  16      866.97      987.24    164.01 o 
   3   2  16      328.77      283.56     40.10 o 
   4   2  16      488.58      670.85     61.67 o 
   5   2  16      702.97      829.39     70.75 o 
   6   2  16       47.76       59.92     15.71 o 
   7   2  16      404.83      422.58     35.29 o 
   8   2  16       10.44       -2.34      7.83 o 
  -8   3  16      106.34       75.26     11.44 o 
  -7   3  16      158.22      141.60     17.59 o 
  -6   3  16      261.09      304.13     24.90 o 
  -5   3  16      429.60      338.24     27.74 o 
  -4   3  16      795.75      814.46     56.51 o 
  -3   3  16      245.98      265.69     32.06 o 
  -2   3  16      838.62      936.18    159.84 o 
  -1   3  16       64.21       72.28     50.65 o 
   0   3  16      558.15      435.53     64.09 o 
   1   3  16       72.64       69.04     17.21 o 
   2   3  16      892.25      954.79    105.03 o 
   3   3  16      215.12      199.95     36.14 o 
   4   3  16      803.00      862.85     74.39 o 
   5   3  16      386.61      399.40     52.72 o 
   6   3  16      236.85      281.30     55.62 o 
   7   3  16      148.08      140.85     21.75 o 
   8   3  16      101.80       78.30     16.22 o 
  -8   4  16      104.47      133.48     19.77 o 
  -7   4  16      267.05      337.52     36.28 o 
  -6   4  16       38.55       74.08     19.69 o 
  -5   4  16      206.22      203.00     29.83 o 
  -4   4  16      609.83      669.03     50.85 o 
  -3   4  16      280.92      366.03     52.39 o 
  -2   4  16     1438.88     1693.97    238.06 o 
  -1   4  16       39.58       97.20     60.23 o 
   0   4  16      201.88      132.40     53.74 o 
   1   4  16       53.56       87.94     22.03 o 
   2   4  16     1429.26     1412.59    232.60 o 
   3   4  16      293.95      341.86     94.04 o 
   4   4  16      581.93      599.63     64.46 o 
   5   4  16      208.81      232.70     41.79 o 
   6   4  16       30.33       52.32     16.97 o 
   7   4  16      272.36      260.97     39.80 o 
   8   4  16      106.14      144.27     24.20 o 
  -8   5  16       29.08       27.92     11.38 o 
  -7   5  16       75.30       75.61     17.30 o 
  -6   5  16      101.88      131.08     24.77 o 
  -5   5  16       74.00       66.63     18.21 o 
  -4   5  16      457.78      627.63     35.88 o 
  -3   5  16      163.56      151.91     28.10 o 
  -2   5  16      810.23     1016.86    212.24 o 
  -1   5  16      349.92      305.64     83.03 o 
   0   5  16      227.75      222.25     76.05 o 
   1   5  16      356.20      335.07     76.15 o 
   2   5  16      880.26      923.75    232.13 o 
   3   5  16      159.78      111.73     25.27 o 
   4   5  16      529.78      586.81    182.38 o 
   5   5  16       85.60       60.11     21.30 o 
   6   5  16      103.78       85.07     33.35 o 
   7   5  16       74.88       99.24     31.00 o 
  -7   6  16        2.21        4.30      7.55 o 
  -6   6  16      151.65      181.87     26.40 o 
  -5   6  16      175.58      185.41     24.52 o 
  -4   6  16      209.57      215.10     37.80 o 
  -3   6  16       68.66       70.46     13.01 o 
  -2   6  16      178.10      217.27     43.41 o 
  -1   6  16      175.29      112.53     57.61 o 
   0   6  16      379.27      273.55     36.81 o 
   1   6  16      147.30      157.75     29.80 o 
   2   6  16      174.00      150.25     39.87 o 
   3   6  16       56.05       25.48     17.31 o 
   4   6  16      211.95      126.96     71.84 o 
   5   6  16      160.92      183.84     38.93 o 
   6   6  16      167.10      179.87     35.63 o 
   7   6  16        1.09       30.54     15.54 o 
  -7   7  16       72.55       77.77     14.86 o 
  -6   7  16       43.85       97.55     18.67 o 
  -5   7  16      106.03      130.67     16.40 o 
  -4   7  16      250.30      324.86     40.22 o 
  -3   7  16      472.13      573.58     53.92 o 
  -2   7  16      476.80      692.05     36.27 o 
  -1   7  16      664.28      768.39    212.93 o 
   0   7  16      632.26      459.16     63.52 o 
   1   7  16      651.45      738.58     43.38 o 
   2   7  16      488.14      534.81     49.52 o 
   3   7  16      466.65      547.52     68.06 o 
   4   7  16      258.41      280.20     45.61 o 
   5   7  16      112.34      142.14     33.05 o 
   6   7  16       42.37       87.54     25.22 o 
   7   7  16       68.63      101.42     21.29 o 
  -6   8  16       27.17       38.51     11.27 o 
  -5   8  16      103.32      112.15     14.37 o 
  -4   8  16       10.77        4.86      5.60 o 
  -3   8  16       49.59       57.01     11.12 o 
  -2   8  16      185.81      240.88     33.12 o 
  -1   8  16      184.02      199.84     48.11 o 
   0   8  16      467.39      329.72     69.58 o 
   1   8  16      187.57      199.02     23.17 o 
   2   8  16      173.08      167.11     21.09 o 
   3   8  16       47.74       77.44     28.62 o 
   4   8  16       10.33      -17.09     21.08 o 
   5   8  16       91.61       81.21     23.16 o 
   6   8  16       30.13       29.15     13.13 o 
  -5   9  16        1.25        5.79      9.09 o 
  -4   9  16       18.39       33.15     13.91 o 
  -3   9  16       21.65       31.38     14.98 o 
  -2   9  16      148.14      152.99     27.45 o 
  -1   9  16      189.83      210.56     30.93 o 
   0   9  16      551.30      639.91     41.71 o 
   1   9  16      192.93      172.62     28.91 o 
   2   9  16      136.52      110.68     17.49 o 
   3   9  16       26.14       43.99     22.28 o 
   4   9  16       21.68       21.38     15.58 o 
   5   9  16        2.20        3.35     13.42 o 
  -4  10  16       14.53       17.48     11.27 o 
  -3  10  16        7.86       24.00     12.80 o 
  -2  10  16        9.37       20.87     13.53 o 
  -1  10  16      133.27      160.85     26.93 o 
   0  10  16        0.08        8.04     12.79 o 
   1  10  16      134.30      157.81     20.30 o 
   2  10  16        7.30       18.18     13.46 o 
   3  10  16        6.07       20.80     17.71 o 
   4  10  16       10.74      -11.37     13.62 o 
  -3  11  16       29.57       29.00     11.22 o 
  -2  11  16       43.39       36.76     13.57 o 
  -1  11  16       64.38       87.20     19.81 o 
   0  11  16        4.23        9.15      7.23 o 
   1  11  16       60.28       47.82     10.64 o 
   2  11  16       38.29       50.16     19.32 o 
   3  11  16       25.98       47.13     15.66 o 
   1   0  17      332.05      233.64     56.76 o 
   2   0  17        0.00       -4.98     26.16 o 
   3   0  17      449.11      396.91     38.29 o 
   4   0  17      101.54       93.17     22.46 o 
   5   0  17      554.87      598.00     57.00 o 
   6   0  17       75.02       53.03     19.37 o 
   7   0  17       36.13       33.55     10.10 o 
   8   0  17       14.82        2.50      5.30 o 
  -8   1  17       95.94       65.06      9.70 o 
  -7   1  17      104.72      133.78     17.06 o 
  -6   1  17       77.40       63.25     19.91 o 
  -5   1  17      222.69      250.98     36.03 o 
  -4   1  17      317.57      289.84     33.13 o 
  -3   1  17      136.40      112.83     20.50 o 
  -2   1  17      740.65      824.98     92.63 o 
  -1   1  17      154.19      215.21     54.30 o 
   0   1  17       41.22       33.55     33.02 o 
   1   1  17      159.33      168.88     51.04 o 
   2   1  17      720.37      744.42     89.58 o 
   3   1  17      137.48      168.88     27.07 o 
   4   1  17      306.97      329.03     42.77 o 
   5   1  17      211.90      276.50     41.06 o 
   6   1  17       82.53       84.91     23.95 o 
   7   1  17       93.91      126.64     22.07 o 
   8   1  17       95.57       69.35     12.33 o 
  -8   2  17       70.75       67.30     10.77 o 
  -7   2  17       15.27        7.32      7.67 o 
  -6   2  17       32.95       19.57      7.49 o 
  -5   2  17      131.79      119.63     24.61 o 
  -4   2  17      408.34      446.67     44.07 o 
  -3   2  17      864.49     1095.85     94.70 o 
  -2   2  17      206.98      220.93     24.91 o 
  -1   2  17      189.56      179.62     50.92 o 
   0   2  17       16.39       33.99     50.06 o 
   1   2  17      184.07      157.37     45.75 o 
   2   2  17      201.10      237.28     28.50 o 
   3   2  17      880.01     1127.38     75.03 o 
   4   2  17      414.13      537.11     56.32 o 
   5   2  17      135.88      154.97     32.78 o 
   6   2  17       33.80       29.02     15.31 o 
   7   2  17       13.60        3.25     11.83 o 
   8   2  17       71.32       73.17     18.64 o 
  -8   3  17       29.50       24.03     11.04 o 
  -7   3  17       39.32       31.52      8.94 o 
  -6   3  17       46.57       45.23     16.44 o 
  -5   3  17      260.45      278.55     36.03 o 
  -4   3  17      269.05      272.17     34.42 o 
  -3   3  17      211.19      221.59     26.55 o 
  -2   3  17     1134.01     1085.73    123.52 o 
  -1   3  17      387.08      342.51     60.94 o 
   0   3  17       30.56       20.88     26.28 o 
   1   3  17      410.90      377.84     38.71 o 
   2   3  17     1143.44     1014.73    143.56 o 
   3   3  17      212.32      202.14     32.81 o 
   4   3  17      270.27      298.61     46.94 o 
   5   3  17      266.34      291.84     44.40 o 
   6   3  17       46.94       30.63     18.18 o 
   7   3  17       35.64       37.28     17.28 o 
   8   3  17       29.92       31.32     13.07 o 
  -8   4  17       22.38       11.09      7.91 o 
  -7   4  17       42.96       29.57     13.50 o 
  -6   4  17       17.01        4.62      9.81 o 
  -5   4  17       18.45       19.88     12.98 o 
  -4   4  17       32.54       20.92     13.05 o 
  -3   4  17       69.30       48.96     15.15 o 
  -2   4  17      221.25      227.49     40.02 o 
  -1   4  17      109.27       80.30     55.68 o 
   0   4  17       54.79      -41.22     58.35 o 
   1   4  17      111.82      106.67     23.23 o 
   2   4  17      232.44      229.89     33.53 o 
   3   4  17       78.48       57.76     20.01 o 
   4   4  17       32.40       24.66     22.99 o 
   5   4  17       21.53       38.35     23.55 o 
   6   4  17       16.91        4.44     13.37 o 
   7   4  17       46.28       35.73     21.64 o 
  -7   5  17       43.11       37.52     13.66 o 
  -6   5  17      120.44      157.65     25.19 o 
  -5   5  17      149.31      168.99     26.30 o 
  -4   5  17      169.48      215.44     21.28 o 
  -3   5  17      221.95      354.73     51.06 o 
  -2   5  17      356.61      583.77    134.31 o 
  -1   5  17      382.73      362.43     91.09 o 
   0   5  17        0.04       -1.26     45.39 o 
   1   5  17      389.11      376.47     47.05 o 
   2   5  17      374.18      457.21     93.00 o 
   3   5  17      218.94      209.78     44.85 o 
   4   5  17      169.98      192.05     87.39 o 
   5   5  17      160.14      164.38     38.01 o 
   6   5  17      120.43      103.54     62.18 o 
   7   5  17       50.16       36.11     15.24 o 
  -7   6  17        6.19       15.36      8.97 o 
  -6   6  17        0.10       -5.23      8.23 o 
  -5   6  17       13.05       -6.68     15.78 o 
  -4   6  17       74.74       62.85     12.32 o 
  -3   6  17       14.03       30.63      9.33 o 
  -2   6  17      627.70      844.85    192.50 o 
  -1   6  17      562.16      498.37    102.39 o 
   0   6  17      597.93      476.25     96.79 o 
   1   6  17      571.85      575.86    111.27 o 
   2   6  17      647.18      635.66    183.33 o 
   3   6  17       19.29        8.32     14.48 o 
   4   6  17       75.73       41.61     15.84 o 
   5   6  17        9.78        5.35     16.50 o 
   6   6  17        0.25       19.41     16.86 o 
   7   6  17        8.07       -2.11     10.19 o 
  -6   7  17       49.16       52.50     14.17 o 
  -5   7  17        4.81        6.97      5.88 o 
  -4   7  17       39.25       53.72     11.65 o 
  -3   7  17       40.83       56.36     11.52 o 
  -2   7  17      192.50      312.21     24.50 o 
  -1   7  17      215.15      230.26     58.76 o 
   0   7  17       22.04       53.40     24.02 o 
   1   7  17      210.19      226.63     35.67 o 
   2   7  17      214.81      283.30     27.13 o 
   3   7  17       48.49       51.66     22.61 o 
   4   7  17       47.25       17.99     14.14 o 
   5   7  17        6.21        7.24     12.93 o 
   6   7  17       49.45       62.01     20.07 o 
  -6   8  17       13.88       31.50     10.06 o 
  -5   8  17        9.69       27.51      7.77 o 
  -4   8  17        4.50       14.42      7.15 o 
  -3   8  17       73.73      118.82     14.63 o 
  -2   8  17       24.51       14.82     11.33 o 
  -1   8  17       54.76       72.33     17.73 o 
   0   8  17       94.47       99.00     18.46 o 
   1   8  17       49.96       43.36     11.05 o 
   2   8  17       20.49       18.61      8.83 o 
   3   8  17       69.19      123.78     30.56 o 
   4   8  17        2.83       -1.32     17.67 o 
   5   8  17        7.79       11.06     11.10 o 
   6   8  17       13.82       18.44     10.85 o 
  -4   9  17       15.45       23.53     10.16 o 
  -3   9  17       41.44       55.13     16.65 o 
  -2   9  17       94.72      137.44     25.30 o 
  -1   9  17       38.90       32.56     13.71 o 
   0   9  17      154.05      208.28     29.28 o 
   1   9  17       41.51       18.20     10.32 o 
   2   9  17       81.20      107.20     23.66 o 
   3   9  17       41.45       59.41     20.91 o 
   4   9  17       11.80       -6.33     13.51 o 
   5   9  17       13.79       26.66     11.84 o 
  -4  10  17        2.14       11.77      8.56 o 
  -3  10  17        9.87       24.14     12.79 o 
  -2  10  17       26.01       51.10     16.01 o 
  -1  10  17       31.00       42.05     14.02 o 
   0  10  17       23.28       23.44     12.52 o 
   1  10  17       27.87       46.33     11.04 o 
   2  10  17       28.99       50.30     18.06 o 
   3  10  17        8.06       -9.97      9.97 o 
   4  10  17        2.75       -3.73     10.10 o 
  -2  11  17      110.22      126.69     22.15 o 
  -1  11  17       10.97       21.62     10.44 o 
   0  11  17      171.82      159.41     23.70 o 
   1  11  17       11.18       12.49     16.59 o 
   2  11  17      108.41      144.71     23.86 o 
   0   0  18       76.49       50.43     49.54 o 
   1   0  18       99.89       82.18     40.63 o 
   2   0  18       80.64       64.71     15.65 o 
   3   0  18      865.37      927.62     57.53 o 
   4   0  18      181.27      138.72     28.40 o 
   5   0  18       99.01       72.84     20.13 o 
   6   0  18        1.00       21.88     15.32 o 
   7   0  18      121.03      114.54     23.39 o 
   8   0  18        4.26       -9.67      9.67 o 
  -8   1  18       32.10       16.32      9.50 o 
  -7   1  18       17.86       19.89      7.40 o 
  -6   1  18        4.53       13.18     13.90 o 
  -5   1  18      535.69      582.61     52.75 o 
  -4   1  18       52.56       35.85     13.58 o 
  -3   1  18     1284.44     1459.82     78.78 o 
  -2   1  18      559.47      579.06     47.75 o 
  -1   1  18      781.52      751.28    101.62 o 
   0   1  18      156.55      147.50     45.30 o 
   1   1  18      784.66      717.44     89.36 o 
   2   1  18      564.68      558.06     40.08 o 
   3   1  18     1328.75     1603.21    189.89 o 
   4   1  18       58.90       62.89     20.30 o 
   5   1  18      572.30      615.61     57.16 o 
   6   1  18        3.32      -13.79     15.13 o 
   7   1  18       21.87       38.76     14.11 o 
   8   1  18       33.17       39.73     13.38 o 
  -8   2  18       26.34       28.91     11.52 o 
  -7   2  18       11.04       -0.46      6.28 o 
  -6   2  18       51.84       50.18     15.44 o 
  -5   2  18       11.80        7.90     10.08 o 
  -4   2  18       74.52      108.87     22.45 o 
  -3   2  18        0.36        3.67     15.89 o 
  -2   2  18      248.27      273.92     30.26 o 
  -1   2  18       53.92       66.98     41.90 o 
   0   2  18       12.75       16.11     28.98 o 
   1   2  18       51.66      102.08     43.10 o 
   2   2  18      244.71      292.85     30.60 o 
   3   2  18        1.96       21.69     14.08 o 
   4   2  18       70.54      103.67     27.22 o 
   5   2  18       21.35      -14.04     16.85 o 
   6   2  18       45.59       28.83     14.30 o 
   7   2  18       17.33       22.44     10.95 o 
   8   2  18       23.91       33.20      8.89 o 
  -7   3  18        9.66       17.58      9.07 o 
  -6   3  18       19.66       17.07     11.85 o 
  -5   3  18      388.25      378.31     39.88 o 
  -4   3  18      326.02      317.49     36.18 o 
  -3   3  18      390.17      402.69     66.48 o 
  -2   3  18      995.37     1009.52     58.97 o 
  -1   3  18      156.78      125.32     47.75 o 
   0   3  18      971.67      752.32    113.01 o 
   1   3  18      130.46       88.85     59.60 o 
   2   3  18     1016.56      980.62    143.17 o 
   3   3  18      352.18      357.16     51.01 o 
   4   3  18      335.89      313.19     76.49 o 
   5   3  18      370.42      403.40     49.54 o 
   6   3  18       17.69       16.11     15.61 o 
   7   3  18        9.01       14.72     11.40 o 
  -7   4  18       88.18      105.78     19.39 o 
  -6   4  18        5.97        9.74      9.76 o 
  -5   4  18      294.44      353.40     37.84 o 
  -4   4  18       14.94       31.61     13.97 o 
  -3   4  18       93.62       89.55     24.22 o 
  -2   4  18       43.99       28.00     11.03 o 
  -1   4  18      603.11      818.27    140.00 o 
   0   4  18        7.10       15.84     43.75 o 
   1   4  18      577.39      771.42     54.84 o 
   2   4  18       38.53       46.86     15.84 o 
   3   4  18       84.41       81.42     21.97 o 
   4   4  18       19.28       33.79     18.17 o 
   5   4  18      285.96      282.82     69.41 o 
   6   4  18        5.80       26.15     13.38 o 
   7   4  18       81.59       63.36     15.92 o 
  -7   5  18        2.79       16.28     10.07 o 
  -6   5  18       84.12      119.86     21.43 o 
  -5   5  18      146.51      130.80     23.19 o 
  -4   5  18      373.13      438.12     39.95 o 
  -3   5  18      251.27      354.51     47.01 o 
  -2   5  18      236.21      203.10     79.16 o 
  -1   5  18        8.68       29.83     39.79 o 
   0   5  18      636.87      683.48    125.85 o 
   1   5  18       13.41       11.61     31.13 o 
   2   5  18      240.36      206.21     38.29 o 
   3   5  18      248.99      256.99    100.24 o 
   4   5  18      386.02      416.95    117.80 o 
   5   5  18      147.63      109.85     23.97 o 
   6   5  18       95.79      113.36     35.61 o 
   7   5  18        2.07      -10.65     10.65 o 
  -6   6  18       86.89      102.90     18.17 o 
  -5   6  18       26.38       42.87     13.90 o 
  -4   6  18      173.27      214.72     31.73 o 
  -3   6  18       24.88       23.99     10.43 o 
  -2   6  18      147.71      182.21     45.23 o 
  -1   6  18      257.34       98.55     59.15 o 
   0   6  18       58.81       59.97     44.64 o 
   1   6  18      259.30      213.54     47.06 o 
   2   6  18      129.25      100.13     24.57 o 
   3   6  18       29.66       16.68     17.71 o 
   4   6  18      147.33      140.00     42.18 o 
   5   6  18       28.60       46.76     19.66 o 
   6   6  18       72.72       85.95     21.98 o 
  -6   7  18       48.36       53.00     12.13 o 
  -5   7  18       21.48       17.60      6.68 o 
  -4   7  18      199.19      225.73     42.27 o 
  -3   7  18        1.23        8.42      6.87 o 
  -2   7  18      575.81      694.75    134.78 o 
  -1   7  18       10.60       19.21     16.67 o 
   0   7  18      622.85      783.39    196.02 o 
   1   7  18       11.54       26.12      9.74 o 
   2   7  18      568.07      611.22     38.29 o 
   3   7  18        1.49       -6.60     12.70 o 
   4   7  18      193.85      237.68     39.70 o 
   5   7  18       21.87       33.33     15.46 o 
   6   7  18       43.95       56.25     16.68 o 
  -5   8  18        0.01       11.27      7.09 o 
  -4   8  18       83.96       93.08     12.13 o 
  -3   8  18        8.62        5.09      9.11 o 
  -2   8  18       31.98       53.10     16.98 o 
  -1   8  18       40.26       53.22     14.70 o 
   0   8  18       50.02       60.50     15.60 o 
   1   8  18       40.99       48.44     14.62 o 
   2   8  18       29.53       47.13     14.55 o 
   3   8  18        8.80       -8.42     15.03 o 
   4   8  18       85.73       88.12     23.81 o 
   5   8  18        0.01        8.95      9.49 o 
  -4   9  18      105.78      113.21     20.91 o 
  -3   9  18      103.53      129.91     23.75 o 
  -2   9  18      127.59      120.81     22.67 o 
  -1   9  18      149.16      158.52     26.12 o 
   0   9  18       29.79        8.81      7.52 o 
   1   9  18      142.68      134.20     17.66 o 
   2   9  18      127.87      112.74     26.06 o 
   3   9  18      100.99       90.60     23.27 o 
   4   9  18      105.50      102.20     22.94 o 
  -3  10  18       14.69       11.74      7.29 o 
  -2  10  18       30.95       36.31     14.25 o 
  -1  10  18        5.54       30.12     12.01 o 
   0  10  18       25.14       48.80     15.48 o 
   1  10  18        5.97       23.80      7.59 o 
   2  10  18       31.07        5.39     11.04 o 
   3  10  18       14.67      -12.68     12.68 o 
  -1  11  18       93.99      113.30     20.02 o 
   0  11  18       20.27       17.55      8.80 o 
   1   0  19       21.32       59.70     36.91 o 
   2   0  19      389.02      398.31     35.46 o 
   3   0  19      100.09      108.78     36.19 o 
   4   0  19       72.51       35.14     12.60 o 
   5   0  19        7.96       21.32     12.57 o 
   6   0  19       12.30       16.20     13.15 o 
   7   0  19      140.79      103.85     33.44 o 
  -7   1  19        6.96       10.49     17.99 o 
  -6   1  19       16.73       24.49     14.31 o 
  -5   1  19      237.73      215.19     31.90 o 
  -4   1  19      583.55      582.24     50.78 o 
  -3   1  19      164.85      152.46     22.96 o 
  -2   1  19      101.22       37.55     21.40 o 
  -1   1  19       97.31       92.61     46.96 o 
   0   1  19       36.46       20.90     32.84 o 
   1   1  19       92.41      158.00     49.00 o 
   2   1  19      100.32       60.50     15.01 o 
   3   1  19      169.17      161.89     31.63 o 
   4   1  19      573.09      601.62     54.91 o 
   5   1  19      246.77      251.50     36.75 o 
   6   1  19       17.33       16.15     12.86 o 
   7   1  19        5.83       20.85      9.96 o 
  -7   2  19        3.99      -10.70     11.22 o 
  -6   2  19       14.04       -5.95     10.94 o 
  -5   2  19       18.37        6.97      8.93 o 
  -4   2  19      217.56      228.16     31.02 o 
  -3   2  19      245.74      235.87     28.16 o 
  -2   2  19      181.21      186.81     53.11 o 
  -1   2  19       27.47       32.96     31.42 o 
   0   2  19      296.95      216.63     52.46 o 
   1   2  19       29.51       25.23     33.96 o 
   2   2  19      174.78      179.06     24.97 o 
   3   2  19      280.51      280.87     39.14 o 
   4   2  19      207.41      235.41     36.73 o 
   5   2  19       21.38        1.74     14.81 o 
   6   2  19       12.80      -11.91     11.91 o 
   7   2  19        4.05       15.17     28.00 o 
  -7   3  19       51.77       47.33     13.40 o 
  -6   3  19       87.87       95.28     20.53 o 
  -5   3  19      237.69      257.56     32.39 o 
  -4   3  19       46.57       30.33     12.87 o 
  -3   3  19      418.54      494.01     66.68 o 
  -2   3  19       23.94       69.73     38.80 o 
  -1   3  19      119.07      132.20     42.03 o 
   0   3  19       23.48      -16.44     30.28 o 
   1   3  19      125.93       80.39     63.95 o 
   2   3  19       20.87       27.24     14.18 o 
   3   3  19      448.77      454.15    113.72 o 
   4   3  19       43.22       57.23     18.94 o 
   5   3  19      252.21      222.78     57.25 o 
   6   3  19       80.92       54.25     22.40 o 
   7   3  19       40.61       38.03     12.69 o 
  -7   4  19       14.01       12.52      7.75 o 
  -6   4  19       46.04       42.90     14.49 o 
  -5   4  19      170.16      186.01     27.21 o 
  -4   4  19       15.97       24.54     10.97 o 
  -3   4  19      319.93      400.88     44.55 o 
  -2   4  19       12.00       69.26     38.36 o 
  -1   4  19      399.61      483.99    116.25 o 
   0   4  19      446.78      528.73    125.48 o 
   1   4  19      414.61      376.68     96.01 o 
   2   4  19        8.41        7.67     36.69 o 
   3   4  19      346.19      397.68     94.23 o 
   4   4  19       10.85       13.16     15.77 o 
   5   4  19      179.24      203.53     40.87 o 
   6   4  19       40.56       40.53     13.82 o 
   7   4  19       13.67       14.51     10.69 o 
  -6   5  19       36.19       28.80     11.53 o 
  -5   5  19      104.11      110.74     21.22 o 
  -4   5  19       42.04       41.70     11.51 o 
  -3   5  19       39.54       54.77     11.98 o 
  -2   5  19      160.28       91.60     62.73 o 
  -1   5  19       82.30       24.87     42.69 o 
   0   5  19      141.27      121.53     64.88 o 
   1   5  19       85.40       53.70     56.98 o 
   2   5  19      143.67      110.09     24.34 o 
   3   5  19       45.29       72.74     22.40 o 
   4   5  19       34.16       19.31     30.95 o 
   5   5  19      111.99       92.07     53.85 o 
   6   5  19       33.58       38.44     16.51 o 
  -6   6  19       62.85       49.29     12.06 o 
  -5   6  19       12.57        6.94      7.33 o 
  -4   6  19      130.44      125.08     20.61 o 
  -3   6  19       38.40       40.66      9.59 o 
  -2   6  19      113.64      146.35     47.32 o 
  -1   6  19       33.07       30.20     39.91 o 
   0   6  19      174.31      110.44     53.62 o 
   1   6  19       32.35       -4.02     38.87 o 
   2   6  19      116.54      128.70     24.04 o 
   3   6  19       38.32       18.79     28.70 o 
   4   6  19      133.13      123.99     41.69 o 
   5   6  19       13.37       15.08     14.74 o 
   6   6  19       63.25       78.25     19.64 o 
  -5   7  19       39.10       30.36      9.96 o 
  -4   7  19      170.26      214.22     27.95 o 
  -3   7  19       91.47      106.49     14.23 o 
  -2   7  19      124.82      214.10     31.84 o 
  -1   7  19      173.16      162.65     48.16 o 
   0   7  19       24.65       66.97     17.50 o 
   1   7  19      176.50      159.25     52.87 o 
   2   7  19      129.28      161.38     32.33 o 
   3   7  19       93.48       69.35     16.88 o 
   4   7  19      174.98      197.38     33.18 o 
   5   7  19       42.21       44.69     15.70 o 
  -4   8  19        1.15       14.85      7.94 o 
  -3   8  19        0.86       -8.06      9.64 o 
  -2   8  19       47.03       62.98     16.68 o 
  -1   8  19       33.78       40.12     14.99 o 
   0   8  19       11.11       23.42     10.97 o 
   1   8  19       32.99       27.50     19.99 o 
   2   8  19       56.30       61.04     11.48 o 
   3   8  19        0.90      -15.83     15.83 o 
   4   8  19        1.07       16.67     12.19 o 
   5   8  19        5.17       -0.01      7.88 o 
  -3   9  19       46.63       69.68     16.99 o 
  -2   9  19       60.01       83.61     18.76 o 
  -1   9  19       43.30       35.29     12.48 o 
   0   9  19        4.45       -2.87      8.93 o 
   1   9  19       43.98       36.34     11.72 o 
   2   9  19       54.47       48.04      9.90 o 
   3   9  19       45.46       44.62     15.44 o 
   4   9  19       55.85       54.03     16.77 o 
  -2  10  19       23.33       38.70     12.30 o 
  -1  10  19       32.17       66.67     16.25 o 
   0  10  19       24.25       36.55     12.28 o 
   1  10  19       34.92       51.43     14.22 o 
   0   0  20       50.83      -13.80     51.05 o 
   1   0  20      252.86      304.61     65.81 o 
   2   0  20       16.84       28.44     35.31 o 
   3   0  20      246.26      185.02     24.67 o 
   4   0  20      167.20      185.80     29.36 o 
   5   0  20      355.93      402.61     42.91 o 
   6   0  20       22.19       22.27     12.25 o 
   7   0  20       18.73       12.00     12.24 o 
  -7   1  20        9.54      -11.38     11.38 o 
  -6   1  20       99.19       89.48     19.27 o 
  -5   1  20      145.57      166.90     26.58 o 
  -4   1  20       14.12      -11.41     12.12 o 
  -3   1  20      178.93      208.00     42.58 o 
  -2   1  20       40.86       30.10     32.11 o 
  -1   1  20      281.53      303.49     65.50 o 
   0   1  20       94.10       42.35     33.49 o 
   1   1  20      287.69      330.56     68.43 o 
   2   1  20       46.58       33.83     34.20 o 
   3   1  20      175.44      202.19     26.31 o 
   4   1  20       16.85        7.11     65.67 o 
   5   1  20      146.53      145.79     26.00 o 
   6   1  20       96.13       76.12     19.28 o 
   7   1  20        6.88       13.09     13.01 o 
  -7   2  20       26.51       11.64      7.60 o 
  -6   2  20       13.42       10.96      8.54 o 
  -5   2  20       69.35       49.72     14.55 o 
  -4   2  20       44.55       33.83     14.01 o 
  -3   2  20      115.59      117.16     20.32 o 
  -2   2  20       82.22       88.91     42.76 o 
  -1   2  20       37.18       40.61     33.20 o 
   0   2  20        8.64       30.84     28.39 o 
   1   2  20       43.11       15.70     29.44 o 
   2   2  20       81.70       55.13     26.56 o 
   3   2  20      117.64      140.86     25.69 o 
   4   2  20       47.71       55.87     18.43 o 
   5   2  20       56.75       18.19     13.05 o 
   6   2  20       13.25        0.71     10.10 o 
   7   2  20       18.72       20.31     14.67 o 
  -7   3  20       54.08       61.65     14.12 o 
  -6   3  20        9.24        9.08      9.42 o 
  -5   3  20      157.94      161.93     24.80 o 
  -4   3  20       20.70        8.89      8.76 o 
  -3   3  20      133.76       99.58     18.55 o 
  -2   3  20       95.28       76.74     42.55 o 
  -1   3  20      201.36      165.01     78.25 o 
   0   3  20       79.43      159.52     47.04 o 
   1   3  20      202.58      106.93     64.74 o 
   2   3  20       91.49       82.08     19.12 o 
   3   3  20      134.82      102.54     23.56 o 
   4   3  20       21.75       29.36     14.85 o 
   5   3  20      174.14      169.98     58.40 o 
   6   3  20        7.43       14.85     29.43 o 
   7   3  20       56.46       63.27     16.08 o 
  -6   4  20        5.80        2.91      7.58 o 
  -5   4  20      151.95      239.10     29.00 o 
  -4   4  20       23.49       26.92      8.43 o 
  -3   4  20      530.65      610.01     64.75 o 
  -2   4  20       22.87       54.21     32.19 o 
  -1   4  20      222.80      157.58     68.17 o 
   0   4  20      153.38      101.25     71.16 o 
   1   4  20      249.52      186.26     75.13 o 
   2   4  20       23.37       26.36     15.14 o 
   3   4  20      561.48      552.52    142.09 o 
   4   4  20       21.42       33.66     16.64 o 
   5   4  20      147.02      168.95     46.81 o 
   6   4  20        7.72       24.25     20.88 o 
  -6   5  20        7.04       12.56      8.44 o 
  -5   5  20       19.45       25.22     10.35 o 
  -4   5  20       65.48       62.01     10.86 o 
  -3   5  20      134.69      135.12     16.29 o 
  -2   5  20      237.35      250.85     84.08 o 
  -1   5  20       11.75       34.48     50.58 o 
   0   5  20       19.93       21.57     46.96 o 
   1   5  20       17.54        9.13     37.82 o 
   2   5  20      232.34      207.13     47.98 o 
   3   5  20      149.83      145.42     29.69 o 
   4   5  20       65.53       75.26     19.14 o 
   5   5  20       25.17       53.63     25.38 o 
   6   5  20        8.70       24.08     13.03 o 
  -5   6  20       47.55       67.98     14.90 o 
  -4   6  20        5.72        5.55      4.72 o 
  -3   6  20       22.91       38.42     15.27 o 
  -2   6  20       86.34       77.52     28.20 o 
  -1   6  20       24.97       14.88     39.43 o 
   0   6  20       38.98       44.27     40.66 o 
   1   6  20       31.46       50.83     45.11 o 
   2   6  20       85.61       33.44     41.59 o 
   3   6  20       24.64       53.22     10.56 o 
   4   6  20        3.43       -7.88     16.15 o 
   5   6  20       51.41       73.60     19.24 o 
   6   6  20        7.56        1.02      7.61 o 
  -5   7  20        9.45        7.77      6.57 o 
  -4   7  20       63.48       71.02     10.86 o 
  -3   7  20       87.33       97.99     19.73 o 
  -2   7  20       89.12       87.11     20.65 o 
  -1   7  20      140.82      163.45     47.11 o 
   0   7  20      240.05      359.34     60.03 o 
   1   7  20      141.95      163.00     26.26 o 
   2   7  20       88.03       51.89     18.66 o 
   3   7  20       90.38       93.14     32.47 o 
   4   7  20       63.84       65.89     18.89 o 
   5   7  20       12.08        9.25     10.73 o 
  -4   8  20       33.79       43.63     12.76 o 
  -3   8  20       12.27       10.86      7.74 o 
  -2   8  20      108.15      137.06     23.60 o 
  -1   8  20       20.27       29.42     13.10 o 
   0   8  20      101.76      105.56     18.72 o 
   1   8  20       20.32        6.66     47.59 o 
   2   8  20      108.12      114.64     15.73 o 
   3   8  20       15.61        4.45      9.61 o 
   4   8  20       38.59       44.60     15.23 o 
  -3   9  20       26.55       37.39     11.62 o 
  -2   9  20       32.89       26.05     10.91 o 
  -1   9  20       11.63       12.67      8.74 o 
   0   9  20       35.03       57.09     15.38 o 
   1   9  20       11.86       13.80      8.39 o 
  -1  10  20        3.33       29.26     10.85 o 
   0  10  20      212.33      239.78     27.41 o 
   1   0  21       83.55        5.96     32.48 o 
   2   0  21       70.98      112.77     41.65 o 
   3   0  21      129.91      101.23     25.01 o 
   4   0  21        6.19       11.17     13.82 o 
   5   0  21        6.85        6.61      8.69 o 
   6   0  21      124.90      123.15     28.99 o 
   7   0  21        1.18       -1.52     23.87 o 
  -6   1  21       31.48       34.47     11.84 o 
  -5   1  21       53.39       62.84     16.57 o 
  -4   1  21      294.39      321.99     32.54 o 
  -3   1  21      157.49      136.79     20.44 o 
  -2   1  21       93.25      101.57     43.29 o 
  -1   1  21       67.06       41.13     34.17 o 
   0   1  21        3.26      -33.29     35.76 o 
   1   1  21       64.58       42.58     31.70 o 
   2   1  21       77.08       26.59     28.80 o 
   3   1  21      151.29      127.86     20.09 o 
   4   1  21      298.51      308.33     36.17 o 
   5   1  21       55.77       68.91     16.82 o 
   6   1  21       31.72       28.46     13.32 o 
   7   1  21        1.35        5.58      6.79 o 
  -6   2  21      141.75      144.38     21.83 o 
  -5   2  21        0.04      -10.00     11.20 o 
  -4   2  21      124.90      155.35     23.59 o 
  -3   2  21      112.38      112.34     17.59 o 
  -2   2  21        8.49       27.68     42.61 o 
  -1   2  21       18.53       36.86     35.79 o 
   0   2  21       43.41       67.40     33.00 o 
   1   2  21       14.16       31.72     26.26 o 
   2   2  21        4.72       17.07     53.75 o 
   3   2  21       88.23      103.26     24.16 o 
   4   2  21      114.86      124.62     23.08 o 
   5   2  21        0.49       -1.10     30.50 o 
   6   2  21      140.96      125.58     45.03 o 
  -6   3  21       20.59        8.36      8.82 o 
  -5   3  21       59.24       67.24     16.44 o 
  -4   3  21       64.76       54.76     14.88 o 
  -3   3  21      222.62      230.61     50.41 o 
  -2   3  21      256.06      229.86     74.23 o 
  -1   3  21       55.15       22.28     29.86 o 
   0   3  21       32.86      105.04     70.07 o 
   1   3  21       63.34       -2.70     46.29 o 
   2   3  21      244.43      234.16     83.52 o 
   3   3  21      231.58      219.71     59.20 o 
   4   3  21       64.57       38.67     45.76 o 
   5   3  21       51.12       27.28     32.20 o 
   6   3  21       24.99       10.80     14.43 o 
  -6   4  21      130.00      126.88     18.09 o 
  -5   4  21       46.87       76.47     16.52 o 
  -4   4  21      103.72      136.36     14.71 o 
  -3   4  21      169.77      153.96     40.91 o 
  -2   4  21      216.92      227.79     81.83 o 
  -1   4  21      150.95      141.25     67.60 o 
   0   4  21      152.51       87.12     66.58 o 
   1   4  21      142.95      188.32     82.95 o 
   2   4  21      234.49      258.77     81.82 o 
   3   4  21      165.45      191.33     58.83 o 
   4   4  21      103.22      107.42     52.29 o 
   5   4  21       52.56       61.01     32.10 o 
   6   4  21      134.61      117.53     51.86 o 
  -5   5  21       47.32       48.39     12.17 o 
  -4   5  21       73.35       57.12      9.89 o 
  -3   5  21        6.62       28.25     14.10 o 
  -2   5  21      152.90      129.16     58.83 o 
  -1   5  21      163.67      206.59     77.54 o 
   0   5  21       19.04       31.21     39.59 o 
   1   5  21      159.27      145.28     65.57 o 
   2   5  21      145.85      142.46     61.85 o 
   3   5  21        4.96       13.05      9.98 o 
   4   5  21       68.42       82.58     18.54 o 
   5   5  21       52.38       66.79     15.22 o 
  -5   6  21        8.27       18.85      7.86 o 
  -4   6  21        4.01        2.37      6.78 o 
  -3   6  21        0.28        0.14      9.32 o 
  -2   6  21        1.26       16.73     11.73 o 
  -1   6  21      101.49       62.47     48.00 o 
   0   6  21       83.32       77.02     42.42 o 
   1   6  21       99.01       79.53     41.55 o 
   2   6  21        2.96       58.00     38.00 o 
   3   6  21        0.28        0.56      8.81 o 
   4   6  21        2.05        3.04     13.75 o 
   5   6  21       10.43       14.59     10.52 o 
  -4   7  21      122.10       96.83     17.56 o 
  -3   7  21        4.90       -4.81      6.32 o 
  -2   7  21      153.71      153.26     24.87 o 
  -1   7  21       63.33       47.47     39.96 o 
   0   7  21       38.51       51.79     17.57 o 
   1   7  21       58.59       73.86     16.12 o 
   2   7  21      147.68       79.51     33.08 o 
   3   7  21        3.62       -4.62      7.38 o 
   4   7  21      126.83      120.79     20.83 o 
  -3   8  21        3.13       -1.89      6.64 o 
  -2   8  21       68.25       73.89     16.93 o 
  -1   8  21       18.35       36.20     13.01 o 
   0   8  21       93.02       73.97     15.25 o 
   1   8  21       19.11       28.67     10.34 o 
   2   8  21       74.62       66.93     14.04 o 
   3   8  21        4.41       10.05      9.10 o 
  -2   9  21       14.41       30.37     11.33 o 
  -1   9  21       68.57       67.64     15.33 o 
   0   9  21        7.01       10.18      8.86 o 
   1   9  21       64.09       62.19     13.82 o 
   0   0  22       77.44        3.29     40.12 o 
   1   0  22       27.01       25.94     31.59 o 
   2   0  22      163.97      207.14     51.68 o 
   3   0  22       65.82       94.69     40.46 o 
   4   0  22       26.31       37.05     35.19 o 
   5   0  22        0.03        6.12      8.69 o 
   6   0  22       23.01       35.05     11.70 o 
  -6   1  22        1.78       -6.61     12.00 o 
  -5   1  22       10.47        9.86      9.88 o 
  -4   1  22       21.19       30.57     35.91 o 
  -3   1  22       16.95       58.81     32.96 o 
  -2   1  22       79.86       51.18     34.88 o 
  -1   1  22       17.51        7.47     45.55 o 
   0   1  22        2.06       -1.09     33.40 o 
   1   1  22       16.58       -0.37     66.65 o 
   2   1  22       84.36       72.17     31.12 o 
   3   1  22       18.58       17.09     22.01 o 
   4   1  22       22.95       33.60     12.91 o 
   5   1  22        8.47       13.69     10.07 o 
   6   1  22        1.77       12.53     12.14 o 
  -6   2  22       28.90       17.66      7.66 o 
  -5   2  22       22.75        0.33     18.70 o 
  -4   2  22       30.16       33.00     10.55 o 
  -3   2  22       74.99       87.16     33.46 o 
  -2   2  22       22.80       12.70     25.79 o 
  -1   2  22       67.03       27.73     58.70 o 
   0   2  22       40.77       -4.66     30.13 o 
   1   2  22       65.37       51.19     47.86 o 
   2   2  22       26.11       19.29     53.25 o 
   3   2  22       70.58       59.75     14.41 o 
   4   2  22       27.82       12.05     15.52 o 
   5   2  22       21.41        6.32     12.66 o 
   6   2  22       28.27       19.98     15.75 o 
  -6   3  22       33.72       27.28     10.06 o 
  -5   3  22       69.72       60.96     17.48 o 
  -4   3  22       63.74       78.95     11.07 o 
  -3   3  22      213.07      200.79     45.69 o 
  -2   3  22        4.95       27.01     23.36 o 
  -1   3  22       28.33       -4.80     25.74 o 
   0   3  22        5.63       44.29     45.75 o 
   1   3  22       34.79       41.16     53.39 o 
   2   3  22        5.24       22.34     39.04 o 
   3   3  22      226.35      264.83     40.38 o 
   4   3  22       62.44       36.71     34.82 o 
   5   3  22       71.03       49.95     23.76 o 
   6   3  22       32.72       19.74     36.31 o 
  -5   4  22       35.29       36.03      9.61 o 
  -4   4  22        6.00        7.19      9.65 o 
  -3   4  22      121.26       86.50     39.01 o 
  -2   4  22       23.09       60.49     45.65 o 
  -1   4  22       11.76       13.46     51.29 o 
   0   4  22        2.11       10.09     43.14 o 
   1   4  22       16.89       16.52     42.48 o 
   2   4  22       23.29      -17.26     44.38 o 
   3   4  22      125.05      161.28     23.51 o 
   4   4  22        5.96       -6.99     11.38 o 
   5   4  22       31.73       31.49     10.51 o 
  -4   5  22        0.34       -0.37      6.41 o 
  -3   5  22        3.76       17.28     10.67 o 
  -2   5  22        8.64      -17.48     44.18 o 
  -1   5  22       27.01       37.94     46.10 o 
   0   5  22       57.16       16.84     43.18 o 
   1   5  22       27.04       30.42     36.72 o 
   2   5  22        8.71       20.98     35.76 o 
   3   5  22        2.29       -0.11     26.23 o 
   4   5  22        0.32        5.62      7.39 o 
   5   5  22       26.67       -0.06     18.95 o 
  -4   6  22        4.88       -9.70      9.70 o 
  -3   6  22       86.91       76.62     16.49 o 
  -2   6  22       20.90       28.04     26.11 o 
  -1   6  22       60.68       76.57     18.17 o 
   0   6  22        7.10       -6.80     33.26 o 
   1   6  22       60.88       38.22     34.14 o 
   2   6  22       18.36       37.94     21.54 o 
   3   6  22       87.97      103.79     17.50 o 
   4   6  22        4.01       23.52      8.41 o 
  -3   7  22       48.48       48.05     13.42 o 
  -2   7  22       14.72       11.29      9.28 o 
  -1   7  22       25.74       35.86     14.36 o 
   0   7  22        0.82        5.13      8.91 o 
   1   7  22       28.64       34.08     15.05 o 
   2   7  22       14.00        7.99      5.22 o 
  -2   8  22        1.95       -2.01      7.24 o 
  -1   8  22       24.79       20.81      9.61 o 
   0   8  22        3.10        9.73      8.61 o 
   1   8  22       26.03       27.01     10.32 o 
   1   0  23      103.74      129.33     39.24 o 
   2   0  23       19.37       -5.77     24.80 o 
   3   0  23       59.60       62.61     33.08 o 
   4   0  23      309.37      358.87     46.13 o 
   5   0  23        6.51        2.89     18.10 o 
   6   0  23      129.69       60.07     32.67 o 
  -5   1  23        1.02        1.02     12.94 o 
  -4   1  23      262.69      278.96     75.24 o 
  -3   1  23       25.29       25.00     24.80 o 
  -2   1  23      237.02      203.60     47.00 o 
  -1   1  23       29.60       20.41     36.77 o 
   0   1  23       29.41       60.01     37.35 o 
   1   1  23       32.02        4.03     23.93 o 
   2   1  23      236.79      185.95     44.11 o 
   3   1  23       27.39       34.98     44.22 o 
   4   1  23      261.19      228.43     35.62 o 
   5   1  23        0.91        3.21     19.90 o 
  -5   2  23       39.33       28.84     10.94 o 
  -4   2  23      155.31      120.73     43.83 o 
  -3   2  23       34.08        9.73     23.07 o 
  -2   2  23       50.14       23.06     24.40 o 
  -1   2  23       48.39       -4.07     23.85 o 
   0   2  23        3.16      -30.48     30.48 o 
   1   2  23       49.56       15.08     39.60 o 
   2   2  23       46.97       12.73     41.27 o 
   3   2  23       40.38       19.36     38.48 o 
   4   2  23      156.26      141.89     32.86 o 
   5   2  23       39.17       34.81     23.97 o 
  -5   3  23       33.09       51.05     10.72 o 
  -4   3  23       96.94       95.24     16.06 o 
  -3   3  23      143.32       78.19     38.73 o 
  -2   3  23       73.80       67.31     51.04 o 
  -1   3  23      143.03      201.05     75.00 o 
   0   3  23       49.79      109.53     63.51 o 
   1   3  23      140.39      157.67     68.96 o 
   2   3  23       59.20       15.53     39.23 o 
   3   3  23      135.95       91.41     52.73 o 
   4   3  23       95.28       93.23     16.67 o 
   5   3  23       27.30       23.75      9.02 o 
  -4   4  23       57.14       66.00     14.46 o 
  -3   4  23       12.39       12.78      8.48 o 
  -2   4  23        5.38        5.27     41.71 o 
  -1   4  23       58.93       42.52     49.51 o 
   0   4  23       15.04       15.50     43.26 o 
   1   4  23       53.39       41.76     43.96 o 
   2   4  23        6.54       52.99     43.00 o 
   3   4  23        8.02        6.18     27.94 o 
   4   4  23       60.49       59.66     12.83 o 
   5   4  23       68.72       49.54     31.60 o 
  -3   5  23       42.76       51.21     14.19 o 
  -2   5  23       83.20      112.16     24.92 o 
  -1   5  23       51.38       31.72     39.40 o 
   0   5  23       24.21       34.04     36.71 o 
   1   5  23       44.24       24.26     34.73 o 
   2   5  23       87.68       95.06     48.70 o 
   3   5  23       40.28       14.58     23.22 o 
   4   5  23       69.90       65.94     14.63 o 
  -3   6  23       19.32       24.33     10.17 o 
  -2   6  23        7.09        2.77      8.68 o 
  -1   6  23        1.66       -3.50     34.04 o 
   0   6  23       10.54       23.21     11.09 o 
   1   6  23        2.51       10.19     12.68 o 
   2   6  23        6.56       10.04      9.44 o 
   3   6  23       20.78        2.16     18.24 o 
  -2   7  23       26.11       31.44     11.44 o 
  -1   7  23      108.75      145.78     22.47 o 
   0   7  23        0.24       -9.91     24.53 o 
   1   7  23      112.85      106.07     40.68 o 
   2   7  23       24.36       20.08      8.59 o 
  -1   8  23        2.08       -2.09      5.86 o 
   0   8  23        6.25        3.35      5.54 o 
   0   0  24       41.37      -16.79     41.13 o 
   1   0  24       26.59       33.00     43.97 o 
   2   0  24       13.19      -17.75     23.19 o 
   3   0  24       30.38      -31.85     37.97 o 
   4   0  24        1.21      -10.51     28.39 o 
   5   0  24        1.43      -13.04     19.76 o 
  -5   1  24        2.25        7.65     22.85 o 
  -4   1  24       15.35      -18.22     26.73 o 
  -3   1  24       24.22       95.27     42.09 o 
  -2   1  24       42.81       19.90     25.20 o 
  -1   1  24        5.63        2.64     36.63 o 
   0   1  24        2.59       -6.01     26.25 o 
   1   1  24        5.85       20.80     41.28 o 
   2   1  24       43.70       30.75     25.20 o 
   3   1  24       24.22       -6.86     33.49 o 
   4   1  24       15.00       25.55     34.23 o 
   5   1  24        2.43      -31.54     31.54 o 
  -4   2  24       11.55       85.03     37.93 o 
  -3   2  24       32.00        8.98     23.19 o 
  -2   2  24       49.05      -19.74     22.45 o 
  -1   2  24        2.91       -7.24     24.28 o 
   0   2  24       38.93       47.11     28.42 o 
   1   2  24        2.75       36.13     48.11 o 
   2   2  24       49.79       56.42     44.54 o 
   3   2  24       33.09       25.05     39.61 o 
   4   2  24       11.22       31.40     34.41 o 
   5   2  24       41.80       29.95     32.71 o 
  -4   3  24       22.63       11.54     25.34 o 
  -3   3  24       29.08      -25.94     25.94 o 
  -2   3  24        2.01        9.53     20.61 o 
  -1   3  24        6.88        8.51     38.57 o 
   0   3  24       11.86       52.03     48.46 o 
   1   3  24        7.18       11.43     38.46 o 
   2   3  24        3.14       17.54     35.44 o 
   3   3  24       29.94      -20.83     37.64 o 
   4   3  24       22.71       50.15     32.46 o 
  -3   4  24        7.85        9.65      7.37 o 
  -2   4  24       25.74       19.12     33.16 o 
  -1   4  24        0.54       -7.62     33.50 o 
   0   4  24       11.01      -15.30     37.90 o 
   1   4  24        0.66       24.16     38.27 o 
   2   4  24       24.60       25.44     34.57 o 
   3   4  24        6.91       11.63     24.69 o 
   4   4  24        8.11       -1.25     21.71 o 
  -3   5  24       40.29       45.96     11.71 o 
  -2   5  24       13.78       38.94     12.20 o 
  -1   5  24       74.89       85.14     41.90 o 
   0   5  24        6.65       44.49     38.15 o 
   1   5  24       73.08       70.22     41.63 o 
   2   5  24       16.20        2.64     25.92 o 
   3   5  24       38.80       23.40     25.58 o 
  -2   6  24       17.61       26.73     10.64 o 
  -1   6  24       11.96       23.97     10.77 o 
   0   6  24        0.87       -7.29     29.26 o 
   1   6  24       12.80       32.10     10.80 o 
   2   6  24       18.20        1.69      6.34 o 
  -1   7  24        7.93       25.57     10.48 o 
   0   7  24        9.12       21.85      8.83 o 
   1   0  25       48.77       29.85     29.54 o 
   2   0  25      101.15       75.30     30.38 o 
   3   0  25       27.04        6.36     24.15 o 
   4   0  25      103.22       38.83     28.65 o 
  -4   1  25      192.50      133.40     41.09 o 
  -3   1  25       14.97      -24.19     27.86 o 
  -2   1  25      267.79      208.97     40.93 o 
  -1   1  25        7.25      -23.91     23.91 o 
   0   1  25      158.25      105.82     34.70 o 
   1   1  25        5.91      -17.16     22.73 o 
   2   1  25      273.40      200.95     62.26 o 
   3   1  25       13.50        0.11     28.17 o 
   4   1  25      196.70      152.17     51.69 o 
  -4   2  25       70.89       22.76     24.66 o 
  -3   2  25        4.63      -26.15     26.15 o 
  -2   2  25       30.68      -22.21     22.21 o 
  -1   2  25       34.74       19.69     22.17 o 
   0   2  25       56.27       22.08     46.59 o 
   1   2  25       36.25      109.94     49.63 o 
   2   2  25       30.88       38.99     40.24 o 
   3   2  25        5.17      -28.97     33.91 o 
   4   2  25       75.40       50.75     33.43 o 
  -3   3  25       92.07       83.96     15.55 o 
  -2   3  25       91.17       49.85     37.17 o 
  -1   3  25       99.04       74.09     45.30 o 
   0   3  25       30.51       40.01     41.65 o 
   1   3  25       95.63      141.35     58.04 o 
   2   3  25       88.14       40.69     35.59 o 
   3   3  25       88.30       69.26     38.63 o 
   4   3  25      123.79       92.73     34.65 o 
  -3   4  25       20.06       17.50      7.91 o 
  -2   4  25       56.31       53.47     39.94 o 
  -1   4  25        3.29      -17.91     31.32 o 
   0   4  25       30.61       -1.70     44.50 o 
   1   4  25        3.41       -4.16     31.97 o 
   2   4  25       56.12       45.35     36.23 o 
   3   4  25       23.63       33.39     33.23 o 
  -2   5  25       65.55       84.09     16.28 o 
  -1   5  25       22.35       11.49     39.84 o 
   0   5  25      128.33       93.49     37.74 o 
   1   5  25       26.24       33.70     34.30 o 
   2   5  25       64.93       68.89     30.84 o 
  -1   6  25        0.61        2.93      5.90 o 
   0   6  25        1.25      -10.76     20.40 o 
   0   0  26       31.05       54.17     29.91 o 
   1   0  26       16.56       30.63     23.52 o 
   2   0  26       40.95       87.31     34.17 o 
   3   0  26        0.11      -33.73     33.73 o 
  -3   1  26       32.29      -14.39     21.53 o 
  -2   1  26        5.19        2.14     14.86 o 
  -1   1  26        5.03       -2.68     48.07 o 
   0   1  26        9.06       49.00     24.10 o 
   1   1  26        5.29       23.99     32.22 o 
   2   1  26        4.67       30.89     24.18 o 
   3   1  26       33.07      -19.82     24.20 o 
  -2   2  26       35.07        2.44     13.72 o 
  -1   2  26       15.56       22.26     32.30 o 
   0   2  26       22.12       74.42     36.38 o 
   1   2  26       15.49       53.70     36.19 o 
   2   2  26       36.67        4.24     32.84 o 
   3   2  26       19.37       23.07     22.73 o 
  -1   3  26       18.31       19.72     32.17 o 
   0   3  26        4.16      -32.91     37.27 o 
   1   3  26       18.40      -27.43     27.43 o 
   2   3  26       12.65       22.15     28.51 o 
   3   3  26       42.84       43.66     27.79 o 
  -1   4  26       18.84      -15.23     22.11 o 
   0   4  26        6.19      -17.13     30.93 o 
   1   4  26       22.81       36.83     29.92 o 
   2   4  26       20.78       31.59     30.02 o 
   0   5  26       13.28       22.04      8.85 o 
   1   0  27       84.47       21.57     26.43 o 
  -1   1  27       29.69      -15.21     21.00 o 
   0   1  27       45.28       65.40     35.33 o 
   1   1  27       28.34       44.10     28.59 o 
   2   1  27       24.39       69.22     34.84 o 
  -1   2  27        5.83       49.89     29.76 o 
   0   2  27        2.75       19.08     23.91 o 
   1   2  27        7.10       39.43     27.68 o 
   0   3  27       39.28       64.78     32.18 o 
   1   3  27       26.17        8.47     20.83 o 
                                                 
